# Supplementary material for: 1,3,5-Tris(4-bromo­phen­yl)-1,3,5-triazin­ane di­chloro­methane monosolvate
Source: Acta Crystallogr Sect E Struct Rep Online. 2013 May 25;69(Pt 6):o976. doi: 10.1107/S1600536813013743 (PMC3685111; doi:10.1107/S1600536813013743)
Supplement: Supplementary file 1 [file e-69-0o976-sup1.cif]

##############################################################################
#                                                                            #
# This CIF contains the data in a paper accepted for publication in          #
# Acta Crystallographica Section E. It conforms to the requirements of       #
# Notes for Authors for Acta Crystallographica Section E, and has been       #
# peer reviewed under the auspices of the IUCr Commission on Journals.       #
#                                                                            #
# Full details of the Crystallographic Information File format               #
# are given in the paper "The Crystallographic Information File (CIF):       #
# a New Standard Archive File for Crystallography" by S. R. Hall, F. H.      #
# Allen and I. D. Brown [Acta Cryst. (1991), A47, 655-685].                  #
#                                                                            #
# The current version of the core CIF dictionary is obtainable from          #
# ftp://ftp.iucr.org/pub/cif_core.dic.                                       #
#                                                                            #
# Software is freely available for graphical display of the structure(s)     #
# in this CIF. For information consult the CIF software page                 #
# http://www.iucr.org/resources/cif/software.                                #
#                                                                            #
# This file may be used for bona fide research purposes within the           #
# scientific community so long as proper attribution is given to the journal # 
# article from which it was obtained.                                        #
#                                                                            #
##############################################################################
data_global
_audit_creation_method     'WinGX routine CIF_UPDATE'
_audit_conform_dict_name     cif_core.dic
_audit_conform_dict_version     2.3
_journal_date_recd_electronic     2013-05-09
_journal_date_accepted     2013-05-17
_journal_name_full     'Acta Crystallographica, Section E'
_journal_year     2013
_journal_volume     69
_journal_issue      6
_journal_page_first     o976
_journal_page_last     o976
_journal_paper_category     QO
_journal_paper_doi     10.1107/S1600536813013743
_journal_coeditor_code     BQ2386
_publ_contact_author_name     'Sofiane, Bouacida'
_publ_contact_author_address
;
Unit\'e de recherche de CHimie de l'Environnement
et Mol\'eculaire Structurale,
CHEMS, Universit\'e Mentouri-Constantine
25000 Algerie
;
_publ_contact_author_email     bouacida_sofiane@yahoo.fr
_publ_contact_author_fax     '00 (213) 31 81 88 16'
_publ_contact_author_phone     '00 (213) 74 45 27 14'
_publ_section_title
;
1,3,5-Tris(4-bromophenyl)-1,3,5-triazinane dichloromethane monosolvate
;
loop_
    _publ_author_name
    _publ_author_footnote
    _publ_author_address
    'Chebbah, Mahmoud' .
;
Laboratoire de Chimie Appliqu\'ee et Technologie des Mat\'eriaux LCATM,
Universit\'e Oum El Bouaghi,
Algeria
D\'epartement Sciences de la Mati\`ere,
Facult\'e des Sciences Exactes et Sciences de la Nature et de la Vie,
Universit\'e Oum El Bouaghi,
Algeria
;
    'Bouchemma, Ahcene' .
;
Laboratoire de Chimie Appliqu\'ee et Technologie des Mat\'eriaux LCATM,
Universit\'e Oum El Bouaghi,
Algeria
D\'epartement Sciences de la Mati\`ere,
Facult\'e des Sciences Exactes et Sciences de la Nature et de la Vie,
Universit\'e Oum El Bouaghi,
Algeria
;
    'Bouacida, Sofiane' .
;
Unit\'e de Recherche de Cimie de l'Environnement et Mol\'eculaire Structurale
CHEMS, Facult\'e des Sciences Exactes,
Universit\'e  Constantine 25000,
Algeria
D\'epartement Sciences de la Mati\`ere,
Facult\'e des Sciences Exactes et Sciences de la Nature et de la Vie,
Universit\'e Oum El Bouaghi,
Algeria
;
    'Lefrada, Leila' .
;
Laboratoire de Chimie Appliqu\'ee et Technologie des Mat\'eriaux LCATM,
Universit\'e Oum El Bouaghi,
Algeria
D\'epartement Sciences de la Mati\`ere,
Facult\'e des Sciences Exactes et Sciences de la Nature et de la Vie,
Universit\'e Oum El Bouaghi,
Algeria
;
    'Bouhenguel, Mustapha' .
;
Laboratoire de Chimie Appliqu\'ee et Technologie des Mat\'eriaux LCATM,
Universit\'e Oum El Bouaghi,
Algeria
D\'epartement Sciences de la Mati\`ere,
Facult\'e des Sciences Exactes et Sciences de la Nature et de la Vie,
Universit\'e Oum El Bouaghi,
Algeria
;
data_I
_chemical_name_systematic
;
1,3,5-Tris(4-bromophenyl)-1,3,5-triazinane dichloromethane monosolvate
;
_chemical_name_common     ?
_chemical_formula_moiety     'C21 H18 Br3 N3, C H2 Cl2'
_chemical_formula_sum     'C22 H20 Br3 Cl2 N3'
_chemical_formula_iupac     'C21 H18 Br3 N3, C H2 Cl2'
_chemical_formula_weight     637.04
_symmetry_cell_setting     triclinic
_symmetry_space_group_name_H-M     'P -1'
_symmetry_space_group_name_Hall     '-P 1'
loop_
    _symmetry_equiv_pos_as_xyz
    'x, y, z'
    '-x, -y, -z'
_cell_length_a     6.0588(2)
_cell_length_b     14.3762(6)
_cell_length_c     15.1617(6)
_cell_angle_alpha     65.323(3)
_cell_angle_beta     89.759(2)
_cell_angle_gamma     80.259(2)
_cell_volume     1179.46(8)
_cell_formula_units_Z     2
_cell_measurement_reflns_used     13332
_cell_measurement_theta_min     1.48
_cell_measurement_theta_max     28.53
_cell_measurement_temperature     295(2)
_exptl_crystal_description     prism
_exptl_crystal_colour     colourless
_exptl_crystal_size_max     0.24
_exptl_crystal_size_mid     0.24
_exptl_crystal_size_min     0.08
_exptl_crystal_density_diffrn     1.794
_exptl_crystal_density_method     'not measured'
_exptl_crystal_F_000     624
_exptl_absorpt_coefficient_mu     5.372
_exptl_absorpt_correction_type     multi-scan
_exptl_absorpt_process_details
;
(Blessing, 1995)
;
_exptl_absorpt_correction_T_min     0.2737
_exptl_absorpt_correction_T_max     0.4673
_exptl_special_details
;
;
_diffrn_ambient_temperature     295(2)
_diffrn_radiation_type     MoK\a
_diffrn_radiation_wavelength     0.71073
_diffrn_radiation_monochromator     graphite
_diffrn_measurement_device_type     'Nonius KappaCCD'
_diffrn_measurement_method     'Omega + Phi scan'
_diffrn_detector_area_resol_mean     ?
_diffrn_reflns_number     13332
_diffrn_reflns_av_R_equivalents     0.0775
_diffrn_reflns_theta_min     3.42
_diffrn_reflns_theta_max     28.53
_diffrn_reflns_theta_full     25
_diffrn_measured_fraction_theta_max     0.941
_diffrn_measured_fraction_theta_full     0.996
_diffrn_reflns_limit_h_min     -8
_diffrn_reflns_limit_h_max     7
_diffrn_reflns_limit_k_min     -18
_diffrn_reflns_limit_k_max     19
_diffrn_reflns_limit_l_min     -17
_diffrn_reflns_limit_l_max     19
_diffrn_standards_number     0
_refine_special_details
;
Refinement of <i>F</i>^2^ against ALL reflections. The weighted <i>R</i>-factor
<i>wR</i> and goodness of fit <i>S</i> are based on <i>F</i>^2^, conventional
<i>R</i>-factors <i>R</i> are based on <i>F</i>, with <i>F</i> set to zero for
negative <i>F</i>^2^. The threshold expression of <i>F</i>^2^ >
\s(<i>F</i>^2^) is used only for calculating <i>R</i>-factors(gt) <i>etc</i>.
and is not relevant to the choice of reflections for refinement.
<i>R</i>-factors based on <i>F</i>^2^ are statistically about twice as large
as those based on <i>F</i>, and <i>R</i>- factors based on ALL data will be
even larger.
;
_reflns_number_total     5637
_reflns_number_gt     3505
_reflns_threshold_expression     I>2sigma(I)
_refine_ls_structure_factor_coef     Fsqd
_refine_ls_matrix_type     full
_refine_ls_R_factor_all     0.114
_refine_ls_R_factor_gt     0.0604
_refine_ls_wR_factor_gt     0.1227
_refine_ls_wR_factor_ref     0.145
_refine_ls_goodness_of_fit_ref     1.088
_refine_ls_restrained_S_all     1.088
_refine_ls_number_reflns     5637
_refine_ls_number_parameters     271
_refine_ls_number_restraints     0
_refine_ls_hydrogen_treatment     constr
_refine_ls_weighting_scheme     calc
_refine_ls_weighting_details
         'calc w=1/[\s^2^(Fo^2^)+(0.0428P)^2^+1.5896P] where P=(Fo^2^+2Fc^2^)/3'
_atom_sites_solution_hydrogens     geom
_atom_sites_solution_primary     direct
_atom_sites_solution_secondary     difmap
_refine_ls_shift/su_max     0.001
_refine_ls_shift/su_mean     0
_refine_diff_density_max     0.666
_refine_diff_density_min     -0.964
_refine_ls_extinction_method     none
loop_
    _atom_type_symbol
    _atom_type_description
    _atom_type_scat_dispersion_real
    _atom_type_scat_dispersion_imag
    _atom_type_scat_source
    C C 0.0033 0.0016 'International Tables Vol C Tables 4.2.6.8 and 6.1.1.4'
    H H 0 0 'International Tables Vol C Tables 4.2.6.8 and 6.1.1.4'
    N N 0.0061 0.0033 'International Tables Vol C Tables 4.2.6.8 and 6.1.1.4'
    Cl Cl 0.1484 0.1585 'International Tables Vol C Tables 4.2.6.8 and 6.1.1.4'
    Br Br -0.2901 2.4595 'International Tables Vol C Tables 4.2.6.8 and 6.1.1.4'
_computing_data_collection     'COLLECT (Nonius, 2000)'
_computing_cell_refinement     'SCALEPACK (Otwinowski & Minor, 1997)'
_computing_data_reduction     'DENZO and SCALEPACK (Otwinowski & Minor, 1997)'
_computing_structure_solution     'SIR2002 (Burla <i>et al.</i>, 2005)'
_computing_structure_refinement     'SHELXL97 (Sheldrick, 2008)'
_computing_molecular_graphics
 'ORTEP-3 for Windows (Farrugia, 2012) and DIAMOND (Brandenburg & Berndt, 2001)'
_computing_publication_material     'WinGX (Farrugia, 2012)'
loop_
    _atom_site_type_symbol
    _atom_site_label
    _atom_site_fract_x
    _atom_site_fract_y
    _atom_site_fract_z
    _atom_site_U_iso_or_equiv
    _atom_site_adp_type
    _atom_site_calc_flag
    _atom_site_refinement_flags
    _atom_site_occupancy
    _atom_site_symmetry_multiplicity
    _atom_site_disorder_assembly
    _atom_site_disorder_group
    Br Br1 0.18017(11) 1.56642(5) 0.60749(5) 0.0660(2) Uani d . 1 1 . .
    Br Br2 0.65521(10) 0.70178(5) 1.10267(4) 0.0635(2) Uani d . 1 1 . .
    Br Br3 0.63610(10) 0.74321(5) 0.60175(5) 0.05954(19) Uani d . 1 1 . .
    C C1 0.4134(9) 1.4501(4) 0.6332(4) 0.0435(12) Uani d . 1 1 . .
    C C2 0.6030(10) 1.4347(4) 0.6909(4) 0.0534(14) Uani d . 1 1 . .
    H H2 0.623 1.4834 0.7142 0.064 Uiso calc R 1 1 . .
    C C3 0.7646(9) 1.3449(4) 0.7140(4) 0.0472(12) Uani d . 1 1 . .
    H H3 0.894 1.3345 0.7522 0.057 Uiso calc R 1 1 . .
    C C4 0.7355(8) 1.2711(4) 0.6808(3) 0.0365(10) Uani d . 1 1 . .
    C C5 0.5461(8) 1.2912(4) 0.6201(4) 0.0442(12) Uani d . 1 1 . .
    H H5 0.5272 1.2437 0.5952 0.053 Uiso calc R 1 1 . .
    C C6 0.3851(9) 1.3797(4) 0.5958(4) 0.0482(12) Uani d . 1 1 . .
    H H6 0.2593 1.392 0.5549 0.058 Uiso calc R 1 1 . .
    N N7 0.8851(7) 1.1745(3) 0.7092(3) 0.0390(9) Uani d . 1 1 . .
    C C8 1.0412(9) 1.1433(4) 0.7946(4) 0.0447(12) Uani d . 1 1 . .
    H H8A 1.1555 1.1865 0.7776 0.054 Uiso calc R 1 1 . .
    H H8B 0.9603 1.1536 0.8461 0.054 Uiso calc R 1 1 . .
    N N9 1.1476(7) 1.0340(3) 0.8290(3) 0.0427(10) Uani d . 1 1 . .
    C C10 1.2702(8) 1.0189(4) 0.7518(4) 0.0441(12) Uani d . 1 1 . .
    H H10A 1.3363 0.9458 0.7741 0.053 Uiso calc R 1 1 . .
    H H10B 1.3913 1.0582 0.7372 0.053 Uiso calc R 1 1 . .
    N N11 1.1234(7) 1.0525(3) 0.6625(3) 0.0425(10) Uani d . 1 1 . .
    C C12 1.0132(9) 1.1595(4) 0.6313(4) 0.0442(12) Uani d . 1 1 . .
    H H12A 0.9119 1.1797 0.5744 0.053 Uiso calc R 1 1 . .
    H H12B 1.1247 1.2041 0.6131 0.053 Uiso calc R 1 1 . .
    C C13 1.0220(8) 0.9572(4) 0.8855(3) 0.0395(11) Uani d . 1 1 . .
    C C14 0.8000(8) 0.9826(4) 0.9047(4) 0.0439(12) Uani d . 1 1 . .
    H H14 0.7244 1.0513 0.8752 0.053 Uiso calc R 1 1 . .
    C C15 0.6918(8) 0.9057(4) 0.9678(4) 0.0471(12) Uani d . 1 1 . .
    H H15 0.5443 0.9231 0.9808 0.057 Uiso calc R 1 1 . .
    C C16 0.7999(8) 0.8052(4) 1.0105(4) 0.0445(12) Uani d . 1 1 . .
    C C17 1.0182(9) 0.7775(4) 0.9902(4) 0.0514(13) Uani d . 1 1 . .
    H H17 1.0903 0.7082 1.0176 0.062 Uiso calc R 1 1 . .
    C C18 1.1266(8) 0.8542(4) 0.9287(4) 0.0481(13) Uani d . 1 1 . .
    H H18 1.2741 0.8361 0.916 0.058 Uiso calc R 1 1 . .
    C C19 1.0037(8) 0.9794(4) 0.6553(3) 0.0402(11) Uani d . 1 1 . .
    C C20 1.1126(9) 0.8785(4) 0.6758(4) 0.0529(14) Uani d . 1 1 . .
    H H20 1.2624 0.8579 0.6996 0.064 Uiso calc R 1 1 . .
    C C21 1.0056(9) 0.8089(4) 0.6619(4) 0.0548(14) Uani d . 1 1 . .
    H H21 1.0819 0.7418 0.6767 0.066 Uiso calc R 1 1 . .
    C C22 0.7831(8) 0.8385(4) 0.6256(4) 0.0440(12) Uani d . 1 1 . .
    C C23 0.6693(9) 0.9354(4) 0.6074(4) 0.0491(13) Uani d . 1 1 . .
    H H23 0.5183 0.9541 0.5854 0.059 Uiso calc R 1 1 . .
    C C24 0.7774(8) 1.0066(4) 0.6214(4) 0.0447(12) Uani d . 1 1 . .
    H H24 0.6984 1.0729 0.6081 0.054 Uiso calc R 1 1 . .
    Cl Cl11 0.4359(4) 0.6198(3) 0.8705(2) 0.1647(16) Uani d . 1 1 . .
    Cl Cl12 0.8927(4) 0.5297(2) 0.86456(17) 0.1056(7) Uani d . 1 1 . .
    C C101 0.7167(16) 0.6197(8) 0.8929(7) 0.118(3) Uani d . 1 1 . .
    H H10C 0.749 0.6886 0.8545 0.142 Uiso calc R 1 1 . .
    H H10D 0.7454 0.6037 0.9611 0.142 Uiso calc R 1 1 . .
loop_
    _atom_site_aniso_label
    _atom_site_aniso_U_11
    _atom_site_aniso_U_22
    _atom_site_aniso_U_33
    _atom_site_aniso_U_12
    _atom_site_aniso_U_13
    _atom_site_aniso_U_23
    Br1 0.0620(4) 0.0496(4) 0.0824(5) 0.0053(3) 0.0044(3) -0.0299(3)
    Br2 0.0582(4) 0.0680(4) 0.0602(4) -0.0218(3) 0.0080(3) -0.0194(3)
    Br3 0.0568(4) 0.0626(4) 0.0712(4) -0.0116(3) -0.0024(3) -0.0396(3)
    C1 0.045(3) 0.035(3) 0.049(3) -0.006(2) 0.011(2) -0.018(2)
    C2 0.060(4) 0.042(3) 0.064(4) -0.011(3) 0.001(3) -0.028(3)
    C3 0.045(3) 0.039(3) 0.058(3) -0.011(2) -0.002(2) -0.020(2)
    C4 0.038(2) 0.032(2) 0.039(3) -0.010(2) 0.0048(19) -0.014(2)
    C5 0.045(3) 0.044(3) 0.050(3) -0.008(2) -0.002(2) -0.026(2)
    C6 0.043(3) 0.048(3) 0.054(3) -0.009(2) -0.004(2) -0.022(3)
    N7 0.041(2) 0.039(2) 0.042(2) -0.0051(18) 0.0024(17) -0.0227(18)
    C8 0.045(3) 0.044(3) 0.046(3) -0.007(2) -0.005(2) -0.021(2)
    N9 0.035(2) 0.048(3) 0.045(2) -0.0025(19) -0.0031(17) -0.0218(19)
    C10 0.030(2) 0.051(3) 0.054(3) -0.009(2) 0.005(2) -0.024(2)
    N11 0.037(2) 0.047(3) 0.045(2) -0.0044(19) 0.0068(17) -0.023(2)
    C12 0.042(3) 0.044(3) 0.047(3) -0.011(2) 0.011(2) -0.018(2)
    C13 0.032(2) 0.048(3) 0.039(3) -0.005(2) -0.0040(19) -0.019(2)
    C14 0.035(3) 0.049(3) 0.049(3) -0.001(2) 0.002(2) -0.024(2)
    C15 0.035(3) 0.057(3) 0.052(3) -0.004(2) 0.001(2) -0.027(3)
    C16 0.041(3) 0.053(3) 0.043(3) -0.012(2) 0.001(2) -0.022(2)
    C17 0.044(3) 0.048(3) 0.055(3) -0.003(2) 0.000(2) -0.017(3)
    C18 0.030(3) 0.048(3) 0.059(3) 0.003(2) -0.001(2) -0.019(3)
    C19 0.037(3) 0.044(3) 0.039(3) -0.004(2) 0.007(2) -0.018(2)
    C20 0.038(3) 0.052(3) 0.070(4) 0.001(2) -0.004(2) -0.030(3)
    C21 0.044(3) 0.044(3) 0.075(4) 0.007(2) -0.005(3) -0.029(3)
    C22 0.045(3) 0.048(3) 0.043(3) -0.008(2) 0.000(2) -0.022(2)
    C23 0.040(3) 0.051(3) 0.053(3) -0.003(2) -0.006(2) -0.020(3)
    C24 0.036(3) 0.042(3) 0.053(3) 0.004(2) -0.002(2) -0.020(2)
    Cl11 0.0865(17) 0.237(4) 0.112(2) 0.038(2) -0.0031(14) -0.043(2)
    Cl12 0.0865(14) 0.1185(18) 0.1040(16) 0.0149(13) -0.0080(11) -0.0519(13)
    C101 0.115(8) 0.137(8) 0.117(7) -0.001(6) -0.005(6) -0.076(7)
_geom_special_details
;
All e.s.d.'s (except the e.s.d. in the dihedral angle between two l.s. planes)
are estimated using the full covariance matrix. The cell e.s.d.'s are taken
into account individually in the estimation of e.s.d.'s in distances, angles
and torsion angles; correlations between e.s.d.'s in cell parameters are only
used when they are defined by crystal symmetry. An approximate (isotropic)
treatment of cell e.s.d.'s is used for estimating e.s.d.'s involving l.s.
planes.
;
loop_
    _geom_bond_atom_site_label_1
    _geom_bond_atom_site_label_2
    _geom_bond_site_symmetry_2
    _geom_bond_distance
    _geom_bond_publ_flag
    Br1 C1 . 1.899(5) ?
    Br2 C16 . 1.904(5) ?
    Br3 C22 . 1.905(5) ?
    C1 C2 . 1.376(8) ?
    C1 C6 . 1.383(7) ?
    C2 C3 . 1.394(7) ?
    C2 H2 . 0.93 ?
    C3 C4 . 1.386(7) ?
    C3 H3 . 0.93 ?
    C4 C5 . 1.386(7) ?
    C4 N7 . 1.419(6) ?
    C5 C6 . 1.377(7) ?
    C5 H5 . 0.93 ?
    C6 H6 . 0.93 ?
    N7 C8 . 1.468(6) ?
    N7 C12 . 1.480(6) ?
    C8 N9 . 1.460(6) ?
    C8 H8A . 0.97 ?
    C8 H8B . 0.97 ?
    N9 C13 . 1.422(6) ?
    N9 C10 . 1.456(6) ?
    C10 N11 . 1.475(6) ?
    C10 H10A . 0.97 ?
    C10 H10B . 0.97 ?
    N11 C19 . 1.413(7) ?
    N11 C12 . 1.444(6) ?
    C12 H12A . 0.97 ?
    C12 H12B . 0.97 ?
    C13 C18 . 1.378(7) ?
    C13 C14 . 1.395(7) ?
    C14 C15 . 1.388(7) ?
    C14 H14 . 0.93 ?
    C15 C16 . 1.355(7) ?
    C15 H15 . 0.93 ?
    C16 C17 . 1.387(7) ?
    C17 C18 . 1.378(7) ?
    C17 H17 . 0.93 ?
    C18 H18 . 0.93 ?
    C19 C20 . 1.392(7) ?
    C19 C24 . 1.398(7) ?
    C20 C21 . 1.364(8) ?
    C20 H20 . 0.93 ?
    C21 C22 . 1.385(7) ?
    C21 H21 . 0.93 ?
    C22 C23 . 1.359(7) ?
    C23 C24 . 1.390(7) ?
    C23 H23 . 0.93 ?
    C24 H24 . 0.93 ?
    Cl11 C101 . 1.736(10) ?
    Cl12 C101 . 1.729(9) ?
    C101 H10C . 0.97 ?
    C101 H10D . 0.97 ?
loop_
    _geom_angle_atom_site_label_1
    _geom_angle_atom_site_label_2
    _geom_angle_atom_site_label_3
    _geom_angle_site_symmetry_1
    _geom_angle_site_symmetry_3
    _geom_angle
    _geom_angle_publ_flag
    C2 C1 C6 . . 120.9(5) ?
    C2 C1 Br1 . . 120.3(4) ?
    C6 C1 Br1 . . 118.8(4) ?
    C1 C2 C3 . . 119.1(5) ?
    C1 C2 H2 . . 120.5 ?
    C3 C2 H2 . . 120.5 ?
    C4 C3 C2 . . 121.1(5) ?
    C4 C3 H3 . . 119.5 ?
    C2 C3 H3 . . 119.5 ?
    C3 C4 C5 . . 118.1(5) ?
    C3 C4 N7 . . 123.2(4) ?
    C5 C4 N7 . . 118.7(4) ?
    C6 C5 C4 . . 121.8(5) ?
    C6 C5 H5 . . 119.1 ?
    C4 C5 H5 . . 119.1 ?
    C5 C6 C1 . . 119.0(5) ?
    C5 C6 H6 . . 120.5 ?
    C1 C6 H6 . . 120.5 ?
    C4 N7 C8 . . 116.2(4) ?
    C4 N7 C12 . . 116.0(4) ?
    C8 N7 C12 . . 108.5(4) ?
    N9 C8 N7 . . 110.4(4) ?
    N9 C8 H8A . . 109.6 ?
    N7 C8 H8A . . 109.6 ?
    N9 C8 H8B . . 109.6 ?
    N7 C8 H8B . . 109.6 ?
    H8A C8 H8B . . 108.1 ?
    C13 N9 C10 . . 117.9(4) ?
    C13 N9 C8 . . 117.9(4) ?
    C10 N9 C8 . . 109.5(4) ?
    N9 C10 N11 . . 111.8(4) ?
    N9 C10 H10A . . 109.2 ?
    N11 C10 H10A . . 109.2 ?
    N9 C10 H10B . . 109.3 ?
    N11 C10 H10B . . 109.3 ?
    H10A C10 H10B . . 107.9 ?
    C19 N11 C12 . . 119.7(4) ?
    C19 N11 C10 . . 117.5(4) ?
    C12 N11 C10 . . 110.1(4) ?
    N11 C12 N7 . . 111.3(4) ?
    N11 C12 H12A . . 109.4 ?
    N7 C12 H12A . . 109.4 ?
    N11 C12 H12B . . 109.4 ?
    N7 C12 H12B . . 109.4 ?
    H12A C12 H12B . . 108 ?
    C18 C13 C14 . . 118.3(5) ?
    C18 C13 N9 . . 119.2(4) ?
    C14 C13 N9 . . 122.4(4) ?
    C15 C14 C13 . . 120.1(5) ?
    C15 C14 H14 . . 119.9 ?
    C13 C14 H14 . . 119.9 ?
    C16 C15 C14 . . 120.4(5) ?
    C16 C15 H15 . . 119.8 ?
    C14 C15 H15 . . 119.8 ?
    C15 C16 C17 . . 120.5(5) ?
    C15 C16 Br2 . . 119.9(4) ?
    C17 C16 Br2 . . 119.6(4) ?
    C18 C17 C16 . . 119.0(5) ?
    C18 C17 H17 . . 120.5 ?
    C16 C17 H17 . . 120.5 ?
    C13 C18 C17 . . 121.6(5) ?
    C13 C18 H18 . . 119.2 ?
    C17 C18 H18 . . 119.2 ?
    C20 C19 C24 . . 117.3(5) ?
    C20 C19 N11 . . 120.6(4) ?
    C24 C19 N11 . . 122.0(5) ?
    C21 C20 C19 . . 121.8(5) ?
    C21 C20 H20 . . 119.1 ?
    C19 C20 H20 . . 119.1 ?
    C20 C21 C22 . . 119.9(5) ?
    C20 C21 H21 . . 120.1 ?
    C22 C21 H21 . . 120.1 ?
    C23 C22 C21 . . 120.0(5) ?
    C23 C22 Br3 . . 120.0(4) ?
    C21 C22 Br3 . . 120.0(4) ?
    C22 C23 C24 . . 120.4(5) ?
    C22 C23 H23 . . 119.8 ?
    C24 C23 H23 . . 119.8 ?
    C23 C24 C19 . . 120.6(5) ?
    C23 C24 H24 . . 119.7 ?
    C19 C24 H24 . . 119.7 ?
    Cl12 C101 Cl11 . . 111.7(6) ?
    Cl12 C101 H10C . . 109.3 ?
    Cl11 C101 H10C . . 109.3 ?
    Cl12 C101 H10D . . 109.3 ?
    Cl11 C101 H10D . . 109.3 ?
    H10C C101 H10D . . 107.9 ?
loop_
    _geom_torsion_atom_site_label_1
    _geom_torsion_atom_site_label_2
    _geom_torsion_atom_site_label_3
    _geom_torsion_atom_site_label_4
    _geom_torsion_site_symmetry_1
    _geom_torsion_site_symmetry_2
    _geom_torsion_site_symmetry_3
    _geom_torsion_site_symmetry_4
    _geom_torsion
    _geom_torsion_publ_flag
    C6 C1 C2 C3 . . . . -1.9(8) ?
    Br1 C1 C2 C3 . . . . 175.7(4) ?
    C1 C2 C3 C4 . . . . -0.8(8) ?
    C2 C3 C4 C5 . . . . 3.0(8) ?
    C2 C3 C4 N7 . . . . -174.3(5) ?
    C3 C4 C5 C6 . . . . -2.5(8) ?
    N7 C4 C5 C6 . . . . 174.9(5) ?
    C4 C5 C6 C1 . . . . -0.1(8) ?
    C2 C1 C6 C5 . . . . 2.4(8) ?
    Br1 C1 C6 C5 . . . . -175.2(4) ?
    C3 C4 N7 C8 . . . . 15.3(7) ?
    C5 C4 N7 C8 . . . . -162.0(4) ?
    C3 C4 N7 C12 . . . . -114.0(5) ?
    C5 C4 N7 C12 . . . . 68.7(6) ?
    C4 N7 C8 N9 . . . . 167.0(4) ?
    C12 N7 C8 N9 . . . . -60.1(5) ?
    N7 C8 N9 C13 . . . . -78.9(5) ?
    C13 N9 C10 N11 . . . . 81.6(5) ?
    C8 N9 C10 N11 . . . . -56.9(5) ?
    N9 C10 N11 C19 . . . . -86.2(5) ?
    C19 N11 C12 N7 . . . . 84.4(5) ?
    C10 N11 C12 N7 . . . . -56.4(5) ?
    C4 N7 C12 N11 . . . . -168.1(4) ?
    C10 N9 C13 C18 . . . . 52.7(6) ?
    C8 N9 C13 C18 . . . . -172.3(4) ?
    C10 N9 C13 C14 . . . . -131.9(5) ?
    C8 N9 C13 C14 . . . . 3.1(7) ?
    C18 C13 C14 C15 . . . . 1.6(7) ?
    N9 C13 C14 C15 . . . . -173.9(5) ?
    C13 C14 C15 C16 . . . . -0.6(8) ?
    C14 C15 C16 C17 . . . . -1.4(8) ?
    C14 C15 C16 Br2 . . . . 176.3(4) ?
    C15 C16 C17 C18 . . . . 2.4(8) ?
    Br2 C16 C17 C18 . . . . -175.4(4) ?
    C14 C13 C18 C17 . . . . -0.6(8) ?
    N9 C13 C18 C17 . . . . 175.0(5) ?
    C16 C17 C18 C13 . . . . -1.3(9) ?
    C12 N11 C19 C20 . . . . 173.6(4) ?
    C10 N11 C19 C20 . . . . -48.4(6) ?
    C12 N11 C19 C24 . . . . -2.1(7) ?
    C10 N11 C19 C24 . . . . 135.9(5) ?
    C24 C19 C20 C21 . . . . 1.2(8) ?
    N11 C19 C20 C21 . . . . -174.6(5) ?
    C19 C20 C21 C22 . . . . 0.6(9) ?
    C20 C21 C22 C23 . . . . -2.5(9) ?
    C20 C21 C22 Br3 . . . . 177.8(4) ?
    C21 C22 C23 C24 . . . . 2.5(8) ?
    Br3 C22 C23 C24 . . . . -177.8(4) ?
    C22 C23 C24 C19 . . . . -0.6(8) ?
    C20 C19 C24 C23 . . . . -1.2(7) ?
    N11 C19 C24 C23 . . . . 174.6(4) ?
    N7 C8 N9 C10 . . . . 59.6(5) ?
    C8 N7 C12 N11 . . . . 58.9(5) ?
    N9 C10 N11 C12 . . . . 55.6(5) ?
_iucr_refine_instructions_details
;
TITL test in P -1
CELL  0.71073   6.0588  14.3762  15.1617   65.323   89.759   80.259
ZERR     2.00   0.0002   0.0006   0.0006    0.003    0.002    0.002
LATT   1
SFAC  C    H    N    CL   BR
UNIT  44   40   6    4    6
MERG   2
FMAP   2
PLAN   20
ACTA    50.00
BOND   $H
CONF
LIST   4
WPDB  -2
L.S.   4
TEMP    20.00
WGHT    0.042800    1.589600
FVAR       1.76671
MOLE    1
BR1   5    0.180174    0.566419    0.607488    11.00000    0.06204    0.04963 =
         0.08245   -0.02994    0.00440    0.00530
BR2   5    0.655207   -0.298223    1.102672    11.00000    0.05817    0.06800 =
         0.06019   -0.01942    0.00803   -0.02184
BR3   5    0.636098   -0.256795    0.601752    11.00000    0.05680    0.06261 =
         0.07122   -0.03965   -0.00235   -0.01157
C1    1    0.413397    0.450139    0.633158    11.00000    0.04538    0.03507 =
         0.04929   -0.01761    0.01085   -0.00631
C2    1    0.602998    0.434657    0.690883    11.00000    0.06020    0.04223 =
         0.06390   -0.02774    0.00096   -0.01106
AFIX  43
H2    2    0.623015    0.483363    0.714155    11.00000   -1.20000
AFIX   0
C3    1    0.764606    0.344938    0.713973    11.00000    0.04532    0.03924 =
         0.05801   -0.02019   -0.00223   -0.01100
AFIX  43
H3    2    0.893993    0.334471    0.752245    11.00000   -1.20000
AFIX   0
C4    1    0.735534    0.271090    0.680804    11.00000    0.03776    0.03238 =
         0.03912   -0.01368    0.00482   -0.01012
C5    1    0.546101    0.291238    0.620138    11.00000    0.04515    0.04375 =
         0.05014   -0.02616   -0.00179   -0.00797
AFIX  43
H5    2    0.527183    0.243739    0.595196    11.00000   -1.20000
AFIX   0
C6    1    0.385134    0.379732    0.595809    11.00000    0.04283    0.04759 =
         0.05448   -0.02166   -0.00399   -0.00873
AFIX  43
H6    2    0.259304    0.391956    0.554872    11.00000   -1.20000
AFIX   0
N7    3    0.885143    0.174477    0.709170    11.00000    0.04109    0.03924 =
         0.04151   -0.02273    0.00242   -0.00511
C8    1    1.041223    0.143312    0.794592    11.00000    0.04532    0.04386 =
         0.04611   -0.02081   -0.00468   -0.00667
AFIX  23
H8A   2    1.155473    0.186472    0.777646    11.00000   -1.20000
H8B   2    0.960347    0.153649    0.846091    11.00000   -1.20000
AFIX   0
N9    3    1.147611    0.034047    0.828987    11.00000    0.03536    0.04818 =
         0.04479   -0.02178   -0.00308   -0.00254
C10   1    1.270225    0.018883    0.751833    11.00000    0.02988    0.05113 =
         0.05427   -0.02443    0.00495   -0.00947
AFIX  23
H10A  2    1.336251   -0.054216    0.774133    11.00000   -1.20000
H10B  2    1.391322    0.058178    0.737194    11.00000   -1.20000
AFIX   0
N11   3    1.123380    0.052492    0.662526    11.00000    0.03741    0.04701 =
         0.04517   -0.02278    0.00682   -0.00442
C12   1    1.013162    0.159519    0.631293    11.00000    0.04167    0.04439 =
         0.04659   -0.01826    0.01117   -0.01095
AFIX  23
H12A  2    0.911871    0.179699    0.574365    11.00000   -1.20000
H12B  2    1.124730    0.204084    0.613129    11.00000   -1.20000
AFIX   0
C13   1    1.021995   -0.042797    0.885492    11.00000    0.03158    0.04799 =
         0.03915   -0.01933   -0.00399   -0.00524
C14   1    0.800002   -0.017351    0.904713    11.00000    0.03483    0.04879 =
         0.04913   -0.02439    0.00223   -0.00085
AFIX  43
H14   2    0.724396    0.051339    0.875196    11.00000   -1.20000
AFIX   0
C15   1    0.691845   -0.094339    0.967783    11.00000    0.03506    0.05720 =
         0.05157   -0.02729    0.00081   -0.00361
AFIX  43
H15   2    0.544330   -0.076887    0.980823    11.00000   -1.20000
AFIX   0
C16   1    0.799869   -0.194823    1.010504    11.00000    0.04123    0.05275 =
         0.04288   -0.02233    0.00124   -0.01198
C17   1    1.018204   -0.222497    0.990155    11.00000    0.04353    0.04836 =
         0.05496   -0.01679   -0.00024   -0.00288
AFIX  43
H17   2    1.090335   -0.291805    1.017609    11.00000   -1.20000
AFIX   0
C18   1    1.126630   -0.145768    0.928655    11.00000    0.02958    0.04765 =
         0.05902   -0.01870   -0.00083    0.00322
AFIX  43
H18   2    1.274083   -0.163936    0.915970    11.00000   -1.20000
AFIX   0
C19   1    1.003666   -0.020583    0.655267    11.00000    0.03689    0.04425 =
         0.03893   -0.01831    0.00694   -0.00438
C20   1    1.112570   -0.121522    0.675772    11.00000    0.03811    0.05173 =
         0.06969   -0.02969   -0.00350    0.00072
AFIX  43
H20   2    1.262410   -0.142092    0.699604    11.00000   -1.20000
AFIX   0
C21   1    1.005578   -0.191084    0.661875    11.00000    0.04391    0.04390 =
         0.07506   -0.02940   -0.00455    0.00720
AFIX  43
H21   2    1.081899   -0.258245    0.676747    11.00000   -1.20000
AFIX   0
C22   1    0.783107   -0.161483    0.625579    11.00000    0.04472    0.04763 =
         0.04301   -0.02245   -0.00009   -0.00843
C23   1    0.669340   -0.064635    0.607389    11.00000    0.03966    0.05070 =
         0.05302   -0.02025   -0.00623   -0.00274
AFIX  43
H23   2    0.518318   -0.045889    0.585432    11.00000   -1.20000
AFIX   0
C24   1    0.777383    0.006568    0.621408    11.00000    0.03593    0.04150 =
         0.05260   -0.01999   -0.00205    0.00357
AFIX  43
H24   2    0.698387    0.072892    0.608137    11.00000   -1.20000
AFIX   0
MOLE    2
CL11  4    0.435860   -0.380157    0.870476    11.00000    0.08651    0.23729 =
         0.11244   -0.04290   -0.00310    0.03756
CL12  4    0.892707   -0.470250    0.864557    11.00000    0.08650    0.11851 =
         0.10403   -0.05190   -0.00800    0.01493
C101  1    0.716702   -0.380253    0.892907    11.00000    0.11529    0.13680 =
         0.11708   -0.07553   -0.00535   -0.00085
AFIX  23
H10C  2    0.748982   -0.311366    0.854551    11.00000   -1.20000
H10D  2    0.745398   -0.396259    0.961079    11.00000   -1.20000
HKLF 4
REM  test in P -1
REM R1 =  0.0604 for   3505 Fo > 4sig(Fo)  and  0.1140 for all   5637 data
REM    271 parameters refined using      0 restraints
END
WGHT      0.0427      1.5881
REM Highest difference peak  0.666,  deepest hole -0.964,  1-sigma level  0.103
Q1    1   0.5453 -0.3107  0.8567  11.00000  0.05    0.67
Q2    1   0.1910  0.6399  0.5902  11.00000  0.05    0.49
Q3    1   0.6592 -0.1883  0.5696  11.00000  0.05    0.46
Q4    1   0.5983 -0.3368  1.0849  11.00000  0.05    0.44
Q5    1   0.6513 -0.2827  0.8615  11.00000  0.05    0.43
Q6    1   0.6486 -0.3229  0.6028  11.00000  0.05    0.41
Q7    1   0.6361 -0.3390  0.6628  11.00000  0.05    0.40
Q8    1   1.1582 -0.3973  1.1001  11.00000  0.05    0.40
Q9    1   0.1910  0.4863  0.6678  11.00000  0.05    0.37
Q10   1   0.6634 -0.2202  1.0950  11.00000  0.05    0.37
Q11   1   0.7931 -0.3972  1.1361  11.00000  0.05    0.36
Q12   1   0.6122 -0.4728  0.9948  11.00000  0.05    0.36
Q13   1   0.1371  0.4990  0.6192  11.00000  0.05    0.36
Q14   1   0.4499 -0.4142  0.8610  11.00000  0.05    0.36
Q15   1   0.5056  0.1469  0.5500  11.00000  0.05    0.35
Q16   1   1.0622 -0.2021  0.9415  11.00000  0.05    0.35
Q17   1   0.7049 -0.3219  1.1328  11.00000  0.05    0.35
Q18   1   0.7994  0.2291  0.7171  11.00000  0.05    0.33
Q19   1   0.6979 -0.3924  1.1026  11.00000  0.05    0.32
Q20   1   0.6230 -0.4465  1.1726  11.00000  0.05    0.32
;
