# Supplementary material for: 1,3,5-Tris(4-bromo­phen­yl)-1,3,5-triazin­ane di­chloro­methane monosolvate
Source: Acta Crystallogr Sect E Struct Rep Online. 2013 May 25;69(Pt 6):o976. doi: 10.1107/S1600536813013743 (PMC3685111; doi:10.1107/S1600536813013743)
Supplement: Supplementary file 2 [file e-69-0o976-Isup2.hkl]

#
# h,k,l, Fc-squared, Fo-squared, sigma(Fo-squared) and status flag
#
data_I
_shelx_title ' test in P -1'
_shelx_refln_list_code          4
_shelx_F_calc_maximum      186.66
_exptl_crystal_F_000       624.00
_reflns_d_resolution_high  0.7439
 
loop_
 _symmetry_equiv_pos_as_xyz
 'x, y, z'
 '-x, -y, -z'
 
_cell_length_a     6.0588
_cell_length_b    14.3762
_cell_length_c    15.1617
_cell_angle_alpha  65.323
_cell_angle_beta   89.759
_cell_angle_gamma  80.259
 
_shelx_F_squared_multiplier     1.000
 
loop_
 _refln_index_h
 _refln_index_k
 _refln_index_l
 _refln_F_squared_calc
 _refln_F_squared_meas
 _refln_F_squared_sigma
 _refln_observed_status
   1   0   0      149.65       99.31      4.24 o
   2   0   0     2342.47     2661.58     74.36 o
   3   0   0      922.56      995.94     35.13 o
   4   0   0     2516.50     2434.47    132.03 o
   5   0   0      586.47      529.74     22.25 o
   6   0   0      495.77      462.04     31.85 o
   7   0   0       25.79       23.36     38.12 o
  -7   1   0       38.69        8.45     36.75 o
  -6   1   0      384.69      346.47     35.26 o
  -5   1   0     2117.02     2291.66    124.21 o
  -4   1   0     4045.14     3920.18    124.56 o
  -3   1   0     1774.21     1833.57     87.93 o
  -2   1   0     8833.32     9403.26    227.42 o
   2   1   0    16421.87    18006.57    532.12 o
   3   1   0      138.11      146.69     11.07 o
   4   1   0      190.27      185.01     20.83 o
   5   1   0      673.87      650.34     23.51 o
   6   1   0      463.54      375.45     34.60 o
   7   1   0        9.15      -28.90     39.16 o
  -7   2   0      350.47      283.29     47.18 o
  -6   2   0        7.27       -6.73     16.30 o
  -5   2   0      184.14      156.98     29.26 o
  -4   2   0      419.62      404.75     28.49 o
  -3   2   0     9982.70    10973.26    244.18 o
  -2   2   0      404.00      406.85     15.25 o
  -1   2   0    12492.92    12788.99    414.19 o
   1   2   0     3592.03     3512.16    110.77 o
   2   2   0     2050.65     2375.39     69.80 o
   3   2   0     4582.12     4480.77    129.42 o
   4   2   0     4571.88     4870.73    171.41 o
   5   2   0      142.41      150.31     12.82 o
   6   2   0      114.02       90.19     17.95 o
   7   2   0       35.87       22.48     34.32 o
  -7   3   0       72.07       93.66     41.40 o
  -6   3   0      232.86      196.95     34.18 o
  -5   3   0      801.58      780.01     28.40 o
  -4   3   0      370.34      349.26     22.70 o
  -3   3   0      460.74      476.38     14.23 o
  -2   3   0      194.53      206.80     11.37 o
  -1   3   0    27643.07    26876.69    824.37 o
   0   3   0     1093.98      953.88     37.61 o
   1   3   0      336.89      275.31     12.17 o
   2   3   0     6382.97     6658.77    760.92 o
   3   3   0     3499.23     3884.23    146.86 o
   4   3   0      295.07      341.21     18.82 o
   5   3   0     1442.68     1426.54     42.59 o
   6   3   0      874.93      806.99     83.41 o
   7   3   0        1.09      -33.93     33.93 o
  -7   4   0        0.78       -6.38     46.31 o
  -6   4   0       99.73       54.59     20.32 o
  -5   4   0      710.77      649.67     24.01 o
  -4   4   0      493.31      489.59     16.02 o
  -3   4   0     1323.14     1357.60     71.20 o
  -2   4   0      533.66      547.79     19.51 o
  -1   4   0     5191.57     5133.17    152.99 o
   0   4   0     4173.87     3431.20    116.08 o
   1   4   0    12901.44    12902.86    450.64 o
   2   4   0       25.78       22.96      6.34 o
   3   4   0      887.60      798.61     58.50 o
   4   4   0      706.76      622.14     62.11 o
   5   4   0     2569.60     2496.33    135.70 o
   6   4   0       35.83       44.94     18.04 o
   7   4   0      216.01      284.06     28.15 o
  -7   5   0       30.64       58.18     47.85 o
  -6   5   0       81.49      108.84     36.16 o
  -5   5   0       99.23      103.71     16.58 o
  -4   5   0     1838.43     1861.81     72.08 o
  -3   5   0       13.55        2.37     10.95 o
  -2   5   0     1165.01     1139.65     41.41 o
  -1   5   0     4856.82     5290.31    186.22 o
   0   5   0       51.61       51.88      8.63 o
   1   5   0      733.97      736.49     24.10 o
   2   5   0     2098.36     2092.55     62.58 o
   3   5   0     8362.09     8890.21   1025.73 o
   4   5   0      116.76       91.48     23.32 o
   5   5   0     1979.86     2019.86    262.02 o
   6   5   0        6.70      -17.06     32.52 o
   7   5   0      359.06      348.07     34.82 o
  -6   6   0      147.48       90.11     20.24 o
  -5   6   0      122.33      112.31     13.47 o
  -4   6   0       16.05        4.23     14.17 o
  -3   6   0      521.96      630.04     62.50 o
  -2   6   0     4205.68     4531.27    142.58 o
  -1   6   0     1994.37     2375.76     71.69 o
   0   6   0     1036.91      846.37     26.18 o
   1   6   0     1877.04     1831.76     61.57 o
   2   6   0     1964.82     2365.90    125.22 o
   3   6   0      170.77      196.93     46.58 o
   4   6   0     4204.81     4485.15    390.84 o
   5   6   0      314.20      287.42     51.45 o
   6   6   0       20.05       27.47     11.09 o
   7   6   0       64.42       27.87     32.23 o
  -6   7   0        1.01      -10.43     43.09 o
  -5   7   0      282.36      225.34     19.19 o
  -4   7   0      160.52      157.26     13.51 o
  -3   7   0       93.17       58.12     21.97 o
  -2   7   0       43.04       70.80     21.82 o
  -1   7   0       11.37       32.56     10.65 o
   0   7   0     7211.67     6619.86    207.62 o
   1   7   0       18.02       22.92     11.44 o
   2   7   0     2895.96     2808.17    134.50 o
   3   7   0      100.33       69.86     16.11 o
   4   7   0      329.82      330.69     23.45 o
   5   7   0       37.14       19.55     14.18 o
   6   7   0      420.56      346.18     35.17 o
   7   7   0       59.86       46.75     31.85 o
  -6   8   0        9.90      -21.30     48.28 o
  -5   8   0       86.59       65.29     27.20 o
  -4   8   0       40.71       57.26     17.47 o
  -3   8   0      320.65      303.64     62.20 o
  -2   8   0       49.86       40.45     12.81 o
  -1   8   0       56.68       77.71     16.55 o
   0   8   0      832.93      870.13     28.92 o
   1   8   0     1267.24     1247.55     40.18 o
   2   8   0     1623.49     1520.52     55.45 o
   3   8   0      394.81      420.44     17.10 o
   4   8   0       70.06       94.19     17.18 o
   5   8   0      111.81      159.72     59.22 o
   6   8   0      501.28      525.38     32.45 o
   7   8   0        7.85       53.13     33.56 o
  -5   9   0       18.52        4.91     32.16 o
  -4   9   0       22.00       33.88     16.64 o
  -3   9   0      200.58      214.77     22.06 o
  -2   9   0        0.12        4.80     42.74 o
  -1   9   0     1094.02     1062.33     37.08 o
   0   9   0       48.69       53.49     13.78 o
   1   9   0        3.18       11.47     14.59 o
   2   9   0      477.91      454.39     19.98 o
   3   9   0     1692.37     1668.88     56.77 o
   4   9   0      769.11      823.01     76.62 o
   5   9   0       59.98       62.64     19.91 o
   6   9   0       60.05        8.25     44.36 o
   7   9   0       35.46       35.17     38.64 o
  -5  10   0       11.92       37.74     53.63 o
  -4  10   0      208.47      183.06     19.88 o
  -3  10   0       22.68       66.35     22.47 o
  -2  10   0       25.06       24.96     22.73 o
  -1  10   0     1282.73     1325.58     48.59 o
   0  10   0      460.80      422.37     32.59 o
   1  10   0      313.07      260.44     18.04 o
   2  10   0       10.52       30.14     20.51 o
   3  10   0      311.99      330.18     58.69 o
   4  10   0        0.42       13.90     19.29 o
   5  10   0      402.61      427.26     18.85 o
   6  10   0      199.76      278.88     41.19 o
   7  10   0        0.12      -27.30     40.43 o
  -5  11   0        6.22        3.47     40.19 o
  -4  11   0       83.71      164.37     52.64 o
  -3  11   0       55.24       58.22     25.29 o
  -2  11   0       95.57       99.49     20.86 o
  -1  11   0      242.05      305.69     22.76 o
   0  11   0      178.17      143.28     19.69 o
   1  11   0     1318.02     1376.60     52.75 o
   2  11   0      502.52      513.82     26.59 o
   3  11   0      101.91      131.10     21.15 o
   4  11   0       18.14       -4.45     16.17 o
   5  11   0      164.15      150.40     15.41 o
   6  11   0       13.69      -19.97     19.97 o
  -4  12   0       39.75       72.24     28.53 o
  -3  12   0        0.05      -36.82     36.82 o
  -2  12   0      386.86      370.35     27.64 o
  -1  12   0      257.39      295.48     21.79 o
   0  12   0        0.87      -11.52     18.64 o
   1  12   0      307.09      315.22     29.07 o
   2  12   0       10.26       15.75     18.35 o
   3  12   0       44.73       37.77     29.84 o
   4  12   0        2.67       21.36     20.91 o
   5  12   0        7.77        9.62     19.13 o
   6  12   0        3.19      -28.86     46.01 o
  -4  13   0       33.50       69.00     50.43 o
  -3  13   0       31.24       78.30     61.76 o
  -2  13   0       93.66       13.20     38.78 o
  -1  13   0       43.95       24.20     23.09 o
   0  13   0       53.02       71.67     18.72 o
   1  13   0      308.65      374.74     41.93 o
   2  13   0        3.58        5.97     30.72 o
   3  13   0      162.41      124.22     27.74 o
   4  13   0       51.05       40.51     18.39 o
   5  13   0       13.53       -9.05     38.02 o
   6  13   0        0.05       21.94     37.24 o
  -3  14   0       96.23      106.19     50.26 o
  -2  14   0      139.25       93.29     44.20 o
  -1  14   0       23.29      -29.96     29.96 o
   0  14   0       54.04       97.84     27.28 o
   1  14   0        1.55       -6.51     22.72 o
   2  14   0        2.55       36.60     30.81 o
   3  14   0        9.06      -19.04     30.86 o
   4  14   0        3.78       16.11     29.47 o
   5  14   0        0.17      -23.01     30.31 o
  -2  15   0       59.52      133.97     55.93 o
  -1  15   0       41.60      108.25     51.47 o
   0  15   0      114.94       41.18     36.50 o
   1  15   0        5.96       20.07     38.30 o
   2  15   0       17.82      -31.87     51.78 o
   3  15   0       22.08      -57.16     57.16 o
   4  15   0        0.90      -46.09     46.09 o
   5  15   0       14.17        6.74     36.69 o
  -1  16   0        0.58      -28.50     51.29 o
   0  16   0       77.04      140.87     44.22 o
   1  16   0       25.26       76.73     39.88 o
   2  16   0       29.12       53.03     39.03 o
   3  16   0       13.79      143.15     67.12 o
   4  16   0       16.49        1.53     45.20 o
   0  17   0       21.56      126.63     43.56 o
   1  17   0        3.64        2.54     44.26 o
   2  17   0       48.06       43.80     38.23 o
  -3 -16   1       89.68       45.75     50.45 o
  -2 -16   1       46.01      -33.87     36.56 o
  -1 -16   1        0.02      -39.01     39.01 o
   0 -16   1       49.16       96.62     42.43 o
   1 -16   1       12.78       74.70     53.27 o
  -4 -15   1        8.31      -36.74     57.90 o
  -3 -15   1      419.42      399.97     52.98 o
  -2 -15   1       35.42       -2.69     41.24 o
  -1 -15   1      139.09      205.57     44.22 o
   0 -15   1       20.58       43.10     40.17 o
   1 -15   1        2.80      -22.99     54.96 o
   2 -15   1       27.57       22.98     49.75 o
  -5 -14   1      132.28      147.94     45.07 o
  -4 -14   1       22.68      -25.15     39.28 o
  -3 -14   1        9.56       61.96     55.25 o
  -2 -14   1       30.66        0.59     28.24 o
  -1 -14   1      217.18      244.46     82.87 o
   0 -14   1       34.00       43.31     81.36 o
   1 -14   1      162.57      107.84     41.00 o
   2 -14   1        0.73       48.91     41.57 o
   3 -14   1        9.84       58.11     50.59 o
  -6 -13   1       57.80       80.37     44.61 o
  -5 -13   1       22.77       51.06     40.32 o
  -4 -13   1      326.40      374.18     45.96 o
  -3 -13   1      256.48      262.12     28.83 o
  -2 -13   1       26.86       34.89     22.78 o
  -1 -13   1        1.38       14.42     20.23 o
   0 -13   1      332.04      346.22     28.48 o
   1 -13   1      274.72      334.76     57.66 o
   2 -13   1       38.45      103.11     40.54 o
   3 -13   1       74.62       46.22     37.20 o
  -6 -12   1       25.94       70.97     44.66 o
  -5 -12   1      102.89      127.31     30.78 o
  -4 -12   1      297.21      342.65     75.17 o
  -3 -12   1       13.83       14.66     19.14 o
  -2 -12   1      361.53      344.28     24.54 o
  -1 -12   1      152.26      159.94     21.58 o
   0 -12   1      119.98      151.07     26.48 o
   1 -12   1       20.96       57.07     26.02 o
   2 -12   1      690.68      652.33     87.45 o
   3 -12   1      184.23      232.20     32.27 o
   4 -12   1       57.03       75.88     49.70 o
  -6 -11   1      149.88      135.90     21.01 o
  -5 -11   1        8.66       16.58     30.02 o
  -4 -11   1       40.96        8.28     17.94 o
  -3 -11   1      293.41      259.58     21.27 o
  -2 -11   1     1744.11     1692.77     60.11 o
  -1 -11   1      170.87      213.10     19.94 o
   0 -11   1     1195.06     1376.61     71.00 o
   1 -11   1      100.21      140.04     19.86 o
   2 -11   1       80.15       62.31     24.55 o
   3 -11   1        2.98      -18.71     18.71 o
   4 -11   1      164.12      166.02     76.06 o
   5 -11   1       54.49      123.67     42.36 o
  -7 -10   1       25.25       39.98     38.40 o
  -6 -10   1        1.68      -14.88     23.07 o
  -5 -10   1      506.72      516.73     29.00 o
  -4 -10   1      367.35      348.74     29.22 o
  -3 -10   1       72.46       91.35     17.80 o
  -2 -10   1       39.12       27.19     16.77 o
  -1 -10   1     1281.80     1238.69     79.80 o
   0 -10   1     2062.96     2190.38     63.90 o
   1 -10   1      362.24      329.82     21.24 o
   2 -10   1     1155.98     1212.62    105.46 o
   3 -10   1        5.17        6.03     21.01 o
   4 -10   1      107.54      121.89     49.40 o
   5 -10   1        1.59      -24.83     27.03 o
  -7  -9   1        2.95       73.02     46.96 o
  -6  -9   1      198.39      225.05     82.50 o
  -5  -9   1      496.84      537.74     20.17 o
  -4  -9   1       17.68        6.10     10.53 o
  -3  -9   1     2054.60     2075.73    109.95 o
  -2  -9   1      488.06      489.07     22.44 o
  -1  -9   1       18.45       -8.03     12.94 o
   0  -9   1       18.54       11.74     14.24 o
   1  -9   1     1674.79     1517.75     53.04 o
   2  -9   1     1488.54     1653.36     86.32 o
   3  -9   1      296.25      251.13     20.79 o
   4  -9   1      152.87      140.45     17.24 o
   5  -9   1        2.17        2.61     25.21 o
  -7  -8   1       57.11       60.88     34.42 o
  -6  -8   1        4.44      -20.26     20.99 o
  -5  -8   1        1.50      -14.61     14.61 o
  -4  -8   1      356.41      375.29     27.31 o
  -3  -8   1     2270.61     2153.45     53.52 o
  -2  -8   1        9.54       -6.54     40.26 o
  -1  -8   1     3120.26     3011.97    111.38 o
   0  -8   1      428.72      362.47     18.29 o
   1  -8   1       25.51       39.90     11.79 o
   2  -8   1       24.58        1.30     15.71 o
   3  -8   1     1119.17     1117.99     71.32 o
   4  -8   1      188.20      165.15     17.21 o
   5  -8   1      352.00      338.42     32.06 o
   6  -8   1        5.13      -36.23     41.28 o
  -7  -7   1       44.14       14.55     34.59 o
  -6  -7   1      167.42      132.99     15.38 o
  -5  -7   1      318.90      288.67     20.63 o
  -4  -7   1        7.90       38.61     11.82 o
  -3  -7   1        4.46       -8.61      8.61 o
  -2  -7   1      750.62      788.66     44.72 o
  -1  -7   1     3482.70     3234.86    114.42 o
   0  -7   1     3273.35     3206.69    108.86 o
   1  -7   1     4186.78     3993.38    121.10 o
   2  -7   1       23.46      -12.70     12.70 o
   3  -7   1      496.71      496.10     18.63 o
   4  -7   1       26.59       10.90     13.10 o
   5  -7   1      659.33      667.44     38.72 o
   6  -7   1       37.61      104.71     39.74 o
  -7  -6   1        9.89      -21.87     35.54 o
  -6  -6   1      158.35      137.67      9.68 o
  -5  -6   1       23.29        4.70     13.10 o
  -4  -6   1     1096.57     1061.13    153.43 o
  -3  -6   1     1694.87     2108.45    262.49 o
  -2  -6   1      973.02      871.75     26.24 o
  -1  -6   1       54.70       70.17     19.62 o
   0  -6   1     3772.38     3299.19     95.48 o
   1  -6   1     6857.63     6912.55    307.71 o
   2  -6   1     1534.79     1539.05     48.17 o
   3  -6   1      582.85      542.97     18.03 o
   4  -6   1       13.67        2.62     11.54 o
   5  -6   1      168.59      134.36     24.43 o
   6  -6   1       64.51       80.70     42.07 o
  -7  -5   1       31.23       37.54     40.46 o
  -6  -5   1       80.89       88.32     16.28 o
  -5  -5   1        0.97        6.32     11.35 o
  -4  -5   1     2069.67     2223.82    228.56 o
  -3  -5   1      151.98      155.84     33.52 o
  -2  -5   1     2534.19     2205.34     61.60 o
  -1  -5   1       34.25       24.44      8.40 o
   0  -5   1        4.57       -0.87      7.59 o
   1  -5   1     1251.13     1406.27     56.18 o
   2  -5   1     5189.94     5190.12    220.09 o
   3  -5   1      172.61      204.86     20.32 o
   4  -5   1      968.46      958.20     38.47 o
   5  -5   1      268.98      246.95     15.83 o
   6  -5   1       16.05       47.59     38.15 o
   7  -5   1        0.91      115.95     39.17 o
  -7  -4   1        7.33       22.16     32.68 o
  -6  -4   1        2.17       19.41     16.55 o
  -5  -4   1        4.62      -10.10     10.10 o
  -4  -4   1       99.71       85.34     17.64 o
  -3  -4   1      408.98      449.42     23.54 o
  -2  -4   1     7836.23     8178.56    582.92 o
  -1  -4   1     4304.45     4147.87    122.45 o
   0  -4   1     7409.33     5927.98    154.07 o
   1  -4   1        2.04        6.75      7.85 o
   2  -4   1       79.03       49.34      9.60 o
   3  -4   1      167.73      151.16     13.04 o
   4  -4   1     1382.00     1374.60     49.69 o
   5  -4   1        4.05       17.97     11.60 o
   6  -4   1      125.81       96.11     25.65 o
   7  -4   1        0.25      -38.54     38.54 o
  -7  -3   1        2.91       76.88     40.13 o
  -6  -3   1      152.51      164.98     17.57 o
  -5  -3   1      613.25      626.71     25.39 o
  -4  -3   1        0.66       -3.40      5.69 o
  -3  -3   1      759.92      758.25     44.40 o
  -2  -3   1     1721.91     1797.09    248.15 o
  -1  -3   1     2992.81     2855.96     94.35 o
   0  -3   1     5358.49     4077.53    132.59 o
   1  -3   1     3267.30     3340.22    101.39 o
   2  -3   1      194.72      186.52     17.36 o
   3  -3   1        0.64        2.55     10.17 o
   4  -3   1       18.68       20.43      8.97 o
   5  -3   1      278.25      262.06     18.59 o
   6  -3   1      216.01      210.87     23.66 o
   7  -3   1        0.45        4.95     35.38 o
  -7  -2   1       20.24       50.92     38.28 o
  -6  -2   1       34.31       33.58     14.95 o
  -5  -2   1      339.12      326.87     16.38 o
  -4  -2   1      187.33      213.74     13.02 o
  -3  -2   1     1135.68     1185.17     38.67 o
  -2  -2   1      854.98      895.59     34.57 o
  -1  -2   1     1140.88     1189.34     39.04 o
   0  -2   1      589.31      509.24     16.34 o
   1  -2   1     3170.98     3481.68    104.49 o
   2  -2   1       16.55        7.81      6.43 o
   3  -2   1     2970.22     3152.12     81.31 o
   4  -2   1      495.98      493.81     39.49 o
   5  -2   1        8.62       23.01     14.85 o
   6  -2   1      113.00      123.09     21.46 o
   7  -2   1       74.99      -27.15     34.74 o
  -7  -1   1        0.07        7.69     29.57 o
  -6  -1   1      427.48      371.25     48.72 o
  -5  -1   1      550.44      447.69     22.18 o
  -4  -1   1      843.24      859.58     53.52 o
  -3  -1   1      941.22     1015.96     47.46 o
  -2  -1   1     5111.49     5054.72    237.40 o
  -1  -1   1      135.67      161.30      8.71 o
   1  -1   1      614.68      751.97     20.14 o
   2  -1   1      643.73      603.69     15.82 o
   3  -1   1     2245.40     2150.88     96.80 o
   4  -1   1      410.42      390.97     27.79 o
   5  -1   1      820.89      816.24     45.46 o
   6  -1   1       18.11       50.46     24.59 o
   7  -1   1        0.26      -29.77     29.77 o
  -7   0   1       39.71       66.35     28.55 o
  -6   0   1        4.33        0.79     37.82 o
  -5   0   1      247.76      226.61     17.36 o
  -4   0   1      291.84      276.61     13.50 o
  -3   0   1      136.02      159.06     10.70 o
  -2   0   1       38.38       76.46      7.46 o
   1   0   1      520.22      529.12     37.24 o
   2   0   1     1269.63     1556.58     49.41 o
   3   0   1      993.80     1111.15     58.51 o
   4   0   1       22.64       19.78     10.30 o
   5   0   1      876.13      839.32     31.38 o
   6   0   1        7.17       -7.28     46.00 o
   7   0   1      124.39      128.44     35.44 o
  -7   1   1      223.27      195.70     37.12 o
  -6   1   1       64.63       21.94     31.94 o
  -5   1   1       13.44       10.69     14.55 o
  -4   1   1      242.68      292.88     18.81 o
  -3   1   1     3564.20     3746.98    174.16 o
  -2   1   1     1019.45     1100.19     33.48 o
  -1   1   1     2961.88     3382.44    114.91 o
   1   1   1      623.44      677.19     31.91 o
   2   1   1      658.49      729.32     41.09 o
   3   1   1      486.83      501.40     20.81 o
   4   1   1      853.46      959.67     29.85 o
   5   1   1      227.40      223.86     27.33 o
   6   1   1        0.97        2.54     18.14 o
   7   1   1      105.24       66.85     36.43 o
  -7   2   1        0.70       47.77     32.01 o
  -6   2   1      129.44      130.25     22.48 o
  -5   2   1      209.79      172.73     15.82 o
  -4   2   1       82.70      104.96     15.62 o
  -3   2   1       96.14      129.57      7.15 o
  -2   2   1        5.31        4.97      7.15 o
  -1   2   1     4299.61     4980.55    183.77 o
   1   2   1    13222.87    12264.74    490.75 o
   2   2   1     4040.24     4411.78    146.51 o
   3   2   1     1092.09     1154.27     52.58 o
   4   2   1      569.41      553.57     16.17 o
   5   2   1      253.65      268.98     14.92 o
   6   2   1       11.20       13.27     15.85 o
   7   2   1       23.40       11.54     27.76 o
  -7   3   1        2.56      106.27     33.75 o
  -6   3   1      257.77      235.64     22.24 o
  -5   3   1        7.81        5.58     15.92 o
  -4   3   1     1151.72     1186.26     39.78 o
  -3   3   1      176.12      145.53     13.50 o
  -2   3   1     2301.38     2479.71     70.04 o
  -1   3   1      114.86      143.33     29.44 o
   0   3   1       30.94       32.74      5.04 o
   1   3   1     5469.50     5493.52    300.57 o
   2   3   1     1170.57     1114.58    143.36 o
   3   3   1     4226.44     4633.72    245.29 o
   4   3   1       76.18       55.62     26.15 o
   5   3   1      105.38      128.90     14.99 o
   6   3   1      117.39      122.06     16.81 o
   7   3   1       41.10       78.63     30.76 o
   8   3   1        0.85      132.57     44.80 o
  -7   4   1       16.45       12.00     40.22 o
  -6   4   1       78.15       57.37     36.00 o
  -5   4   1        1.73       -3.56     13.58 o
  -4   4   1      304.90      327.13     17.35 o
  -3   4   1       54.54       51.12     10.67 o
  -2   4   1    11953.26    13327.68    445.81 o
  -1   4   1     5647.06     5776.41    184.71 o
   0   4   1     1874.50     1516.80     45.87 o
   1   4   1     1877.97     1802.92     54.86 o
   2   4   1     1145.23     1292.75    133.35 o
   3   4   1     4383.37     4511.38    532.01 o
   4   4   1      408.71      386.73     24.93 o
   5   4   1       15.66        7.44     10.34 o
   6   4   1       29.61       10.03     28.98 o
   7   4   1        2.87      -24.53     27.60 o
  -7   5   1       78.90       55.60     39.73 o
  -6   5   1      341.68      361.87     37.26 o
  -5   5   1      186.89      204.30     17.95 o
  -4   5   1       52.33       17.61     15.64 o
  -3   5   1     1057.22     1052.76     80.36 o
  -2   5   1     3726.76     3923.50    145.56 o
  -1   5   1      354.93      300.06     28.17 o
   0   5   1     9069.35     7664.77    209.04 o
   1   5   1     1438.41     1438.18     44.58 o
   2   5   1      535.75      652.07     20.12 o
   3   5   1      327.41      381.33     54.22 o
   4   5   1     1285.03     1068.06     68.63 o
   5   5   1       46.20       10.58     13.56 o
   6   5   1      322.78      309.85     33.11 o
   7   5   1       53.86       34.68     27.94 o
  -6   6   1       17.23       -9.89     34.32 o
  -5   6   1      115.91      102.86     16.76 o
  -4   6   1     3644.72     3541.12    140.47 o
  -3   6   1     3707.18     3894.68    219.19 o
  -2   6   1      132.48      192.74     15.67 o
  -1   6   1      245.62      302.34     15.54 o
   0   6   1     4570.44     3853.22    127.90 o
   1   6   1     2971.06     2959.27     90.04 o
   2   6   1    14284.57    14662.26    595.86 o
   3   6   1      325.65      419.72     54.54 o
   4   6   1      105.21       81.79     11.98 o
   5   6   1      198.55      231.94     49.12 o
   6   6   1       64.47       50.87     19.87 o
   7   6   1        0.09       42.80     29.37 o
  -6   7   1        3.66        4.22     34.47 o
  -5   7   1      366.49      341.34     30.53 o
  -4   7   1      643.65      644.05     23.26 o
  -3   7   1     2876.32     3277.02    106.79 o
  -2   7   1      935.62     1005.95    111.73 o
  -1   7   1      994.54      918.22     33.77 o
   0   7   1       68.17       63.87     10.41 o
   1   7   1     3447.33     3448.54    106.97 o
   2   7   1      922.95      954.82     46.56 o
   3   7   1      546.20      511.15     84.99 o
   4   7   1     1285.77     1361.49    176.83 o
   5   7   1       66.33       34.05     26.79 o
   6   7   1       36.00       47.61     36.19 o
   7   7   1        3.42       -7.83     41.11 o
  -6   8   1      111.03      116.68     37.14 o
  -5   8   1      229.82      215.85     19.39 o
  -4   8   1       45.06       62.33     15.73 o
  -3   8   1     1622.75     1880.60    103.30 o
  -2   8   1       91.54       79.11     26.23 o
  -1   8   1     5749.22     5516.56    148.42 o
   0   8   1       88.59       53.84     18.80 o
   1   8   1       34.90      -14.59     28.69 o
   2   8   1      569.09      514.32     41.55 o
   3   8   1     1310.29     1178.12     47.80 o
   4   8   1      221.43      177.51     27.89 o
   5   8   1      123.00      111.30     17.32 o
   6   8   1      187.52      246.57     21.96 o
   7   8   1       19.74      154.21     40.22 o
  -6   9   1       30.34       72.22     45.54 o
  -5   9   1      136.46      147.73     22.82 o
  -4   9   1      475.51      486.65     22.17 o
  -3   9   1        7.71       13.69     25.61 o
  -2   9   1      370.39      409.82     21.46 o
  -1   9   1     1516.48     1435.43     59.37 o
   0   9   1      855.86      921.92     30.22 o
   1   9   1     4930.15     4826.81    139.34 o
   2   9   1      338.15      365.07     45.84 o
   3   9   1        3.09        2.94      6.82 o
   4   9   1      490.94      583.26    121.44 o
   5   9   1      506.69      504.45     33.89 o
   6   9   1        0.70      -19.34     19.34 o
   7   9   1       97.69      144.29     32.87 o
  -5  10   1        2.71      -14.45     21.72 o
  -4  10   1      952.91     1049.68     38.29 o
  -3  10   1      235.76      232.59     27.94 o
  -2  10   1      251.37      287.94     91.18 o
  -1  10   1      257.07      248.08     38.73 o
   0  10   1     1306.52     1432.41     63.95 o
   1  10   1     1669.44     1719.80    124.10 o
   2  10   1     2778.91     2885.41     74.38 o
   3  10   1     1148.60     1067.89     53.90 o
   4  10   1        0.80       16.19     14.56 o
   5  10   1        0.34       28.76     27.86 o
   6  10   1       71.89       65.04     32.63 o
   7  10   1      158.95      210.52     35.03 o
  -5  11   1       19.40       -4.16     38.75 o
  -4  11   1       71.43       34.44     25.52 o
  -3  11   1       13.90       26.55     22.97 o
  -2  11   1     1353.27     1606.76     65.78 o
  -1  11   1      112.36       78.76     18.67 o
   0  11   1       38.95       69.33     25.09 o
   1  11   1     1982.29     2002.71     83.38 o
   2  11   1       52.05       61.44     33.82 o
   3  11   1      321.45      339.72     24.87 o
   4  11   1      928.65      914.41    105.29 o
   5  11   1      122.29      115.64     18.14 o
   6  11   1        0.81       30.49     37.50 o
   7  11   1       29.37       29.30     30.89 o
  -4  12   1        5.12      -28.08     28.08 o
  -3  12   1       32.50      -18.26     28.85 o
  -2  12   1      227.44      273.70     32.15 o
  -1  12   1      540.77      534.47     43.14 o
   0  12   1     1470.14     1519.07     40.48 o
   1  12   1      950.42      773.61     83.48 o
   2  12   1        9.68      -22.74     22.74 o
   3  12   1      351.45      354.61     26.26 o
   4  12   1      372.29      444.69     60.44 o
   5  12   1       20.67       14.18     33.88 o
   6  12   1      402.54      582.31     48.41 o
  -4  13   1       10.73       14.71     43.55 o
  -3  13   1      141.66      200.35     42.90 o
  -2  13   1       61.79       75.70     52.84 o
  -1  13   1        5.44      -11.02     80.69 o
   0  13   1      121.93      147.72     16.48 o
   1  13   1      677.79      758.95    106.41 o
   2  13   1     1369.55     1483.55     62.13 o
   3  13   1        5.74       17.33     26.80 o
   4  13   1       22.43       33.77     30.16 o
   5  13   1      184.83      263.57     40.75 o
   6  13   1      113.96      139.90     36.45 o
  -3  14   1      228.22      181.55     42.07 o
  -2  14   1       11.68       30.04     36.08 o
  -1  14   1      109.86      129.41     44.18 o
   0  14   1       24.07       53.38     27.41 o
   1  14   1      267.03      313.06     27.60 o
   2  14   1      301.01      286.17     24.81 o
   3  14   1      628.93      613.50     49.42 o
   4  14   1      281.46      275.15     49.11 o
   5  14   1        2.94      -29.49     29.49 o
  -2  15   1       58.24       90.90     37.19 o
  -1  15   1      430.16      564.26     48.91 o
   0  15   1       17.55       -3.05     41.91 o
   1  15   1      136.62      111.76     27.38 o
   2  15   1       92.60       79.44     78.96 o
   3  15   1       96.70      217.58     51.55 o
   4  15   1       23.88       34.17     39.33 o
   5  15   1      119.42      146.60     36.93 o
  -2  16   1        0.13      171.11     44.32 o
  -1  16   1       67.38      153.19     51.38 o
   0  16   1      196.01      249.40     43.54 o
   1  16   1      123.61       52.65     49.38 o
   2  16   1        1.01       -7.57     45.44 o
   3  16   1        7.72       57.31     46.67 o
   4  16   1       96.31      130.64     54.56 o
   0  17   1        0.70       17.29     46.51 o
   1  17   1       72.81       72.80     47.05 o
   2  17   1      151.37      236.85     50.49 o
   3  17   1       52.93       90.86     65.84 o
  -3 -16   2        3.02        1.54     44.83 o
  -2 -16   2        3.30      -34.79     34.79 o
  -1 -16   2        0.18      -17.33     39.35 o
   0 -16   2       22.61      -18.31     40.61 o
  -4 -15   2        9.49      -19.89     30.58 o
  -3 -15   2       15.51       90.75     49.60 o
  -2 -15   2       33.44      -18.60     39.09 o
  -1 -15   2       24.06       36.42     41.97 o
   0 -15   2        0.72       31.77     39.44 o
   1 -15   2        5.29      -40.68     40.68 o
   2 -15   2        3.84       66.53     43.28 o
  -5 -14   2        1.79      -40.36     40.36 o
  -4 -14   2       42.75       20.50     27.10 o
  -3 -14   2       38.72       56.61     54.51 o
  -2 -14   2      153.60       22.25     46.65 o
  -1 -14   2       54.28      -30.41     53.12 o
   0 -14   2        0.94      -34.63     34.63 o
   1 -14   2       46.93       81.04     40.67 o
   2 -14   2        3.55      -45.28     45.28 o
  -5 -13   2        3.20       39.39     29.07 o
  -4 -13   2        0.87      -15.24     25.52 o
  -3 -13   2        0.58       -9.50     42.97 o
  -2 -13   2      304.14      321.39     28.94 o
  -1 -13   2        6.65        5.03     24.33 o
   0 -13   2       67.78       73.14     13.81 o
   1 -13   2      209.12      225.17     32.30 o
   2 -13   2        0.86      -11.48     33.20 o
   3 -13   2       31.72       56.02     46.79 o
  -6 -12   2       26.90       99.31     51.87 o
  -5 -12   2       82.72       93.64     35.29 o
  -4 -12   2       15.88       14.57     20.21 o
  -3 -12   2        7.11       18.59     22.63 o
  -2 -12   2        3.12        0.74     22.28 o
  -1 -12   2      198.27      181.46     30.44 o
   0 -12   2      137.06      137.97     24.28 o
   1 -12   2       54.81       42.73     20.57 o
   2 -12   2        2.72      -20.38     20.38 o
   3 -12   2      129.84      167.67     66.38 o
   4 -12   2       14.88      -50.68     50.68 o
  -6 -11   2        4.02      -23.04     38.94 o
  -5 -11   2      122.65      291.97    171.04 o
  -4 -11   2        4.87       36.93     29.01 o
  -3 -11   2      228.33      183.34     37.93 o
  -2 -11   2      133.10      126.21     19.62 o
  -1 -11   2       22.63       21.06     17.57 o
   0 -11   2      194.07      229.49     20.12 o
   1 -11   2        1.80      -20.02     20.02 o
   2 -11   2      115.82      141.78     20.70 o
   3 -11   2      221.97      140.71     28.99 o
   4 -11   2       36.07       18.72     32.72 o
  -7 -10   2       95.95      225.55     44.88 o
  -6 -10   2        2.38       11.82     16.07 o
  -5 -10   2       13.36      -15.10     17.21 o
  -4 -10   2        3.37       33.44     16.11 o
  -3 -10   2      352.03      330.15     44.58 o
  -2 -10   2        2.68       -8.62     16.28 o
  -1 -10   2      197.17      169.05     24.32 o
   0 -10   2       94.84      103.37     25.81 o
   1 -10   2      250.63      209.85     25.65 o
   2 -10   2       28.40       34.24     15.36 o
   3 -10   2      206.39      200.57     27.14 o
   4 -10   2        7.39        5.16     27.76 o
   5 -10   2        1.51       -1.28     42.16 o
  -7  -9   2       32.98      -23.82     37.21 o
  -6  -9   2       86.69       87.54     17.02 o
  -5  -9   2      138.29      135.48     12.18 o
  -4  -9   2       14.23       11.57     10.37 o
  -3  -9   2       13.66       10.92     19.37 o
  -2  -9   2      197.22      265.33     26.82 o
  -1  -9   2     3153.46     3128.01     77.00 o
   0  -9   2      503.02      530.93     23.70 o
   1  -9   2      204.95      217.91     24.75 o
   2  -9   2      174.25      145.79     15.52 o
   3  -9   2      241.92      291.81     18.81 o
   4  -9   2       40.01       36.58     31.82 o
   5  -9   2       65.72       30.14     20.04 o
  -7  -8   2       77.81       98.90     32.23 o
  -6  -8   2      247.68      221.40     34.91 o
  -5  -8   2       11.24        8.53     18.40 o
  -4  -8   2      659.97      722.73     20.99 o
  -3  -8   2      256.74      255.29     22.91 o
  -2  -8   2      151.60      213.36    182.67 o
  -1  -8   2      125.84       98.87      7.91 o
   0  -8   2      931.69      942.15     80.75 o
   1  -8   2      448.07      412.83     21.41 o
   2  -8   2      475.06      394.72     25.22 o
   3  -8   2        0.28       23.36     13.07 o
   4  -8   2       97.36      107.64     19.88 o
   5  -8   2       25.40      -37.89     37.89 o
   6  -8   2        5.37      -10.79     39.36 o
  -7  -7   2        8.69      -41.87     41.87 o
  -6  -7   2       23.22       -0.15     12.10 o
  -5  -7   2      115.29      101.54     10.51 o
  -4  -7   2     1926.80     1986.57    143.84 o
  -3  -7   2      203.13      230.86     18.81 o
  -2  -7   2     1741.17     1800.72     65.27 o
  -1  -7   2       22.94       35.06      6.27 o
   0  -7   2      187.99      147.67     22.84 o
   1  -7   2       25.21       20.34     11.06 o
   2  -7   2      859.22      825.77     24.32 o
   3  -7   2       39.92       13.75     13.50 o
   4  -7   2        2.41       11.07     13.11 o
   5  -7   2        0.32        4.28     18.87 o
   6  -7   2        2.59      -35.34     35.34 o
  -7  -6   2      227.41      131.01     40.27 o
  -6  -6   2      192.38      150.86     11.81 o
  -5  -6   2        8.35        3.58     11.87 o
  -4  -6   2       33.90       17.84     14.10 o
  -3  -6   2     1112.06     1177.96    102.89 o
  -2  -6   2     7362.56     7395.02    252.03 o
  -1  -6   2      886.46      838.13     31.55 o
   0  -6   2      718.87      637.38     24.28 o
   1  -6   2      123.06      125.62     21.60 o
   2  -6   2     1105.49     1101.50     29.82 o
   3  -6   2      288.34      247.45     15.80 o
   4  -6   2     1173.77     1184.43     34.72 o
   5  -6   2       86.95       88.44     15.86 o
   6  -6   2       14.83       34.66     20.12 o
  -7  -5   2      121.05       60.45     30.40 o
  -6  -5   2      136.17      159.58     20.67 o
  -5  -5   2      669.90      726.26     53.30 o
  -4  -5   2     1118.74     1139.60     65.97 o
  -3  -5   2      875.48      979.82    107.63 o
  -2  -5   2       52.94       89.60      7.53 o
  -1  -5   2     7783.83     7251.04    255.15 o
   0  -5   2     4606.66     3896.90    133.14 o
   1  -5   2      281.49      258.17     13.18 o
   2  -5   2      922.69      942.00     53.53 o
   3  -5   2       23.27       19.89      9.12 o
   4  -5   2      565.06      517.65     26.67 o
   5  -5   2       25.41       29.01     16.20 o
   6  -5   2      339.46      318.77     38.87 o
  -7  -4   2       18.79       48.45     28.17 o
  -6  -4   2      273.90      218.12     49.03 o
  -5  -4   2     2056.20     1951.60    124.86 o
  -4  -4   2       24.58       36.32     10.84 o
  -3  -4   2     3399.82     3334.93    334.93 o
  -2  -4   2     4200.09     4232.44    191.30 o
  -1  -4   2      154.29      127.63      6.54 o
   0  -4   2       15.47        7.69      6.80 o
   1  -4   2     9645.46     9184.89    267.62 o
   2  -4   2     3946.43     4147.78    103.24 o
   3  -4   2     2134.70     2116.61     62.19 o
   4  -4   2     1251.11     1174.85     37.64 o
   5  -4   2        6.18       13.04     13.63 o
   6  -4   2      240.46      170.50     33.35 o
   7  -4   2        0.33       46.06     47.18 o
  -7  -3   2      321.94      209.45     32.98 o
  -6  -3   2        8.32       12.41     24.76 o
  -5  -3   2        3.81      -10.13     12.58 o
  -4  -3   2     3580.71     4020.53    107.81 o
  -3  -3   2     5582.93     5567.85    290.10 o
  -2  -3   2     4776.82     5451.10    590.66 o
  -1  -3   2    12098.90    11371.22    265.79 o
   0  -3   2     5041.87     4009.67    132.46 o
   1  -3   2     1729.14     1730.72     68.14 o
   2  -3   2      112.24      111.43      7.73 o
   3  -3   2     8325.51     8446.31    207.45 o
   4  -3   2     1072.33     1084.40     28.08 o
   5  -3   2       16.39       45.53     15.86 o
   6  -3   2       12.10       13.00     42.34 o
   7  -3   2       10.98       16.62     43.80 o
  -7  -2   2        3.88        6.41     38.46 o
  -6  -2   2      831.79      769.99     62.97 o
  -5  -2   2      989.67      945.98     43.29 o
  -4  -2   2       46.25       71.71     11.24 o
  -3  -2   2      183.84      192.57      7.66 o
  -2  -2   2     8285.42     8702.27    619.53 o
  -1  -2   2    34842.36    31574.46    896.49 o
   0  -2   2     1186.71      973.01     39.12 o
   1  -2   2     6830.41     6894.13    194.99 o
   2  -2   2       64.67       66.65      5.81 o
   3  -2   2     2598.09     2621.89     66.60 o
   4  -2   2       37.45       45.71      9.91 o
   5  -2   2      763.35      785.97    109.50 o
   6  -2   2        1.81       27.23     20.81 o
   7  -2   2        1.70      -42.14     42.14 o
  -7  -1   2      160.76      120.09     46.11 o
  -6  -1   2      981.47      879.84     39.16 o
  -5  -1   2       18.56       26.59     11.98 o
  -4  -1   2     3405.83     3552.46    117.17 o
  -3  -1   2     1785.63     2013.18     57.75 o
  -2  -1   2      184.33      270.14      8.06 o
  -1  -1   2    11503.20    11627.54    451.46 o
   0  -1   2     9944.20     8748.03   1128.25 o
   1  -1   2    12579.86    12704.58    304.37 o
   2  -1   2     6352.39     6141.87    196.05 o
   3  -1   2     2879.67     3020.09    166.99 o
   4  -1   2      850.45      905.14     40.70 o
   5  -1   2      660.99      667.58     28.84 o
   6  -1   2      203.04      190.80     19.34 o
   7  -1   2      154.40       22.97     44.90 o
  -7   0   2       28.03       65.24     46.21 o
  -6   0   2        7.18       12.10     28.43 o
  -5   0   2      497.58      504.15     22.85 o
  -4   0   2     2091.34     2172.05    146.92 o
  -3   0   2      206.75      204.77     11.74 o
  -2   0   2    18801.66    20121.87    642.76 o
  -1   0   2     7375.68     7725.03    346.20 o
   1   0   2      236.64      227.22      5.65 o
   2   0   2    27637.55    27171.40    762.89 o
   3   0   2     1782.73     1763.08    100.55 o
   4   0   2      513.99      575.95     21.78 o
   5   0   2       27.37       59.08     14.57 o
   6   0   2      446.43      399.90     23.10 o
   7   0   2       45.59        4.00     37.01 o
  -7   1   2      471.57      448.29     37.02 o
  -6   1   2      276.51      261.11     18.77 o
  -5   1   2      116.42      132.78     23.44 o
  -4   1   2      128.54      128.48     25.00 o
  -3   1   2     4263.29     4534.94    126.47 o
  -2   1   2    20955.09    22135.82    737.79 o
  -1   1   2     3932.41     4458.61    139.11 o
   1   1   2     1542.15     1652.06     50.27 o
   2   1   2     3644.34     3404.51    154.32 o
   3   1   2     2574.11     2803.64     96.03 o
   4   1   2     3835.75     3734.96    163.67 o
   5   1   2      200.41      176.61     15.16 o
   6   1   2      420.07      368.21     19.64 o
   7   1   2      131.63      103.59     29.07 o
  -7   2   2       50.32       64.40     38.04 o
  -6   2   2      133.18      160.39     41.05 o
  -5   2   2     1512.16     1486.75     56.97 o
  -4   2   2      452.24      516.56     21.39 o
  -3   2   2       54.39       56.79      9.92 o
  -2   2   2      263.35      271.54     11.48 o
  -1   2   2    11921.59    12858.14    380.59 o
   2   2   2     3190.39     3723.15    224.22 o
   3   2   2     2329.48     2278.05    137.93 o
   4   2   2      927.81      995.16     35.24 o
   5   2   2      993.74      962.73     31.54 o
   6   2   2      909.13      919.88     55.03 o
   7   2   2        1.90       23.06     32.82 o
  -7   3   2        2.90       44.00     36.80 o
  -6   3   2        1.08       48.53     20.87 o
  -5   3   2      340.55      359.49     21.61 o
  -4   3   2      532.31      544.90     54.95 o
  -3   3   2     7132.18     7432.65    189.00 o
  -2   3   2      119.90      136.92     26.13 o
  -1   3   2      313.48      392.81     14.52 o
   0   3   2     7179.87     5719.81    314.22 o
   1   3   2    28740.58    27629.57   1145.15 o
   2   3   2      746.15      831.65     70.94 o
   3   3   2     1997.62     2321.90     96.07 o
   4   3   2     1178.38     1248.91     87.02 o
   5   3   2      620.42      620.32     16.13 o
   6   3   2       74.89      111.05     15.85 o
   7   3   2      126.41      156.78     30.88 o
   8   3   2      106.82      115.85     41.40 o
  -7   4   2        9.95        4.43     38.77 o
  -6   4   2       83.01      109.67     44.67 o
  -5   4   2       12.65       51.00     29.53 o
  -4   4   2     1840.51     1958.39     59.81 o
  -3   4   2     4096.05     4181.54    197.22 o
  -2   4   2     6129.23     6437.17    240.59 o
  -1   4   2     7322.32     7365.03    239.37 o
   0   4   2     1176.94     1087.48     69.08 o
   1   4   2      211.88      205.35     30.01 o
   2   4   2      611.93      544.66     36.40 o
   3   4   2     8417.35     8263.93    821.96 o
   4   4   2     1136.94     1199.25     39.36 o
   5   4   2      852.30      861.80     43.14 o
   6   4   2      261.15      232.55     52.19 o
   7   4   2      235.81      179.66     34.12 o
  -7   5   2        4.16       59.25     41.61 o
  -6   5   2      624.58      588.09     92.32 o
  -5   5   2        9.13      -11.46     11.46 o
  -4   5   2       11.92       30.68     19.59 o
  -3   5   2      222.18      242.13     14.88 o
  -2   5   2     8668.79     9038.85    247.49 o
  -1   5   2      933.14      860.45     26.30 o
   0   5   2     3984.70     3494.23    133.97 o
   1   5   2     3571.96     3392.06    101.74 o
   2   5   2     2802.34     2845.36    107.54 o
   3   5   2      212.14      179.42     25.84 o
   4   5   2     1413.52     1402.16    144.31 o
   5   5   2     2426.24     2295.14    243.31 o
   6   5   2        4.31       -0.03     12.96 o
   7   5   2      249.66      219.64     39.29 o
  -7   6   2        9.71       61.74     43.31 o
  -6   6   2       33.94       46.26     16.10 o
  -5   6   2       85.96       95.27     18.92 o
  -4   6   2      719.75      710.61     28.60 o
  -3   6   2       30.01        8.90     15.23 o
  -2   6   2       57.82       89.13     12.22 o
  -1   6   2      116.44      232.04     11.98 o
   0   6   2    11275.07     9437.18    239.34 o
   1   6   2     1393.94     1350.46     40.96 o
   2   6   2     6247.80     6730.48    198.87 o
   3   6   2     2512.21     2728.11    293.53 o
   4   6   2      194.97      232.50     15.51 o
   5   6   2       76.86       98.53     14.71 o
   6   6   2      658.74      603.60     60.07 o
   7   6   2      201.83      219.60     36.15 o
  -6   7   2      116.92      100.58     29.84 o
  -5   7   2       48.51       49.96     24.40 o
  -4   7   2      383.28      396.01     22.37 o
  -3   7   2      861.91      767.39     29.36 o
  -2   7   2      828.35      689.58     48.92 o
  -1   7   2      591.17      625.56     24.88 o
   0   7   2      190.91      183.94     12.09 o
   1   7   2      330.45      385.87     31.98 o
   2   7   2     7516.38     7657.69    414.08 o
   3   7   2       56.06      103.50     15.32 o
   4   7   2     1509.48     1392.90    168.50 o
   5   7   2      222.78      212.00     28.53 o
   6   7   2       71.32       65.99     20.87 o
   7   7   2       40.18       65.76     37.08 o
  -6   8   2        1.72       43.35     39.66 o
  -5   8   2       21.76       16.21     24.75 o
  -4   8   2       24.50       29.98     29.42 o
  -3   8   2      274.66      199.17     16.08 o
  -2   8   2      692.21      663.41     25.56 o
  -1   8   2     2152.37     2103.71     62.51 o
   0   8   2     1262.81     1117.87     58.18 o
   1   8   2      190.18      219.14     20.94 o
   2   8   2      549.69      538.88     37.63 o
   3   8   2      292.39      326.36     45.64 o
   4   8   2     2980.02     3155.05    433.01 o
   5   8   2       10.06       -5.62     15.06 o
   6   8   2      102.55       97.19     31.94 o
   7   8   2       77.21      131.59     40.23 o
  -6   9   2        9.51      -17.45     35.44 o
  -5   9   2      110.38       84.63     22.46 o
  -4   9   2      203.15      213.92     29.49 o
  -3   9   2       78.07      110.88     39.01 o
  -2   9   2      177.13      158.24     34.53 o
  -1   9   2     1126.15      975.83     55.02 o
   0   9   2      492.39      428.09     20.83 o
   1   9   2     1709.57     1696.09     50.40 o
   2   9   2      528.03      528.34     28.37 o
   3   9   2       21.82       46.91     34.30 o
   4   9   2      102.40      102.04     13.12 o
   5   9   2      159.39      193.68     18.47 o
   6   9   2      157.24      133.70     21.47 o
   7   9   2        0.30        8.17     39.81 o
  -5  10   2        4.70       41.08     24.52 o
  -4  10   2       47.50      -22.34     22.34 o
  -3  10   2      258.48      219.36     19.24 o
  -2  10   2      403.03      401.39     26.05 o
  -1  10   2        0.19       12.31     12.76 o
   0  10   2      949.95     1018.65     26.35 o
   1  10   2     2038.98     2019.55    170.01 o
   2  10   2        1.30      -11.34     16.74 o
   3  10   2      661.22      610.64     28.05 o
   4  10   2       14.46       19.16     15.24 o
   5  10   2       29.64       29.66     52.53 o
   6  10   2       13.14       17.11     43.49 o
   7  10   2       95.24       32.23     34.34 o
  -5  11   2      106.97      113.92     31.84 o
  -4  11   2        0.15      -30.66     35.88 o
  -3  11   2      311.42      305.29     30.79 o
  -2  11   2      551.64      577.35     42.40 o
  -1  11   2        6.55       -5.04     14.71 o
   0  11   2      573.02      590.19     19.05 o
   1  11   2        2.23       -8.39     23.10 o
   2  11   2        1.91        6.18     16.14 o
   3  11   2      285.63      276.67     25.07 o
   4  11   2        1.60       14.41     19.12 o
   5  11   2       50.78       40.56     20.97 o
   6  11   2        5.40       87.65     32.68 o
   7  11   2       28.97       17.39     41.44 o
  -4  12   2       34.44      -30.20     45.30 o
  -3  12   2      181.14      200.58     43.94 o
  -2  12   2        9.07       32.96     21.52 o
  -1  12   2      180.44      116.14     24.97 o
   0  12   2      389.83      427.38     27.88 o
   1  12   2      180.75      199.14     19.91 o
   2  12   2       19.62        9.07     25.84 o
   3  12   2      107.50      143.24     21.15 o
   4  12   2      126.91      160.64     35.44 o
   5  12   2       21.83       14.77     19.76 o
   6  12   2       29.59        9.63     40.46 o
  -4  13   2       11.91      -26.33     26.33 o
  -3  13   2      330.95      373.72     48.37 o
  -2  13   2       33.52       39.71     22.27 o
  -1  13   2      195.84      232.29     36.85 o
   0  13   2        2.82       -6.57     16.44 o
   1  13   2       33.06       47.80     19.60 o
   2  13   2      210.73      211.76     37.59 o
   3  13   2        3.02       21.73     20.80 o
   4  13   2       11.39       54.20     18.16 o
   5  13   2        7.73      -21.81     31.94 o
   6  13   2       48.89       65.38     49.65 o
  -3  14   2       56.70       31.72     42.11 o
  -2  14   2        5.55       33.97     38.15 o
  -1  14   2      247.70      213.56     26.05 o
   0  14   2       25.90       28.63     74.46 o
   1  14   2       26.59       37.75     21.83 o
   2  14   2      120.10      175.59     31.15 o
   3  14   2       98.82       79.28     26.30 o
   4  14   2       12.26       29.34     25.47 o
   5  14   2       14.41       46.23     41.65 o
   6  14   2        4.90       25.75     34.84 o
  -3  15   2        1.08       41.06     48.49 o
  -2  15   2        1.59       48.35     39.48 o
  -1  15   2       94.06      104.79     40.69 o
   0  15   2       71.68       48.39     33.68 o
   1  15   2      110.33      134.73     26.37 o
   2  15   2      106.46       43.39     56.33 o
   3  15   2       19.84       23.33     45.58 o
   4  15   2       22.55        6.51     48.61 o
   5  15   2        0.57       20.28     43.06 o
  -2  16   2      157.20      119.11     44.16 o
  -1  16   2       27.05       68.10     42.93 o
   0  16   2        0.38       24.39     45.69 o
   1  16   2        7.81       33.47     40.96 o
   2  16   2       60.04       68.68     42.58 o
   3  16   2       30.49       62.00     46.72 o
   4  16   2      111.64      157.14     47.14 o
  -1  17   2       16.68       55.65     51.98 o
   0  17   2      117.47      158.96     50.71 o
   1  17   2       18.45       13.80     44.98 o
   2  17   2        6.19       -2.85     43.10 o
   3  17   2       10.85       -4.32     48.33 o
   4  17   2        4.78       40.03     45.53 o
  -2 -16   3        6.18       48.25     37.97 o
  -1 -16   3       34.54       13.34     22.51 o
  -4 -15   3        9.53       -2.38     24.55 o
  -3 -15   3        9.08        6.06     49.15 o
  -2 -15   3       71.06       22.52     55.29 o
  -1 -15   3      143.63      102.31     55.23 o
   0 -15   3        0.62       64.98     36.03 o
   1 -15   3      108.59       91.17     50.04 o
  -5 -14   3        6.42       99.19     47.42 o
  -4 -14   3       59.51       42.43     27.17 o
  -3 -14   3      163.61      173.70     33.65 o
  -2 -14   3        1.03       10.87     40.16 o
  -1 -14   3        2.50       80.34     30.15 o
   0 -14   3        4.95       23.74     33.38 o
   1 -14   3      180.13      293.75     55.24 o
   2 -14   3       13.85        3.58     42.15 o
  -5 -13   3       55.13       44.91     20.33 o
  -4 -13   3      143.84      175.69     28.69 o
  -3 -13   3       13.56       58.35     30.21 o
  -2 -13   3      389.25      482.42     90.20 o
  -1 -13   3      191.73      219.95     29.22 o
   0 -13   3        0.21       -1.00      9.96 o
   1 -13   3       43.25       70.84     26.93 o
   2 -13   3       54.93      102.54     48.75 o
   3 -13   3      121.17      121.54     41.59 o
  -6 -12   3      123.95      201.23     38.20 o
  -5 -12   3       13.16       -3.93     43.32 o
  -4 -12   3        7.55      -25.11     48.04 o
  -3 -12   3       64.61       60.94     23.64 o
  -2 -12   3      687.95      703.16     44.56 o
  -1 -12   3      198.43      145.77     46.30 o
   0 -12   3      700.14      748.42     28.06 o
   1 -12   3      204.59      215.51     20.70 o
   2 -12   3       19.81        4.95     20.06 o
   3 -12   3        1.07        4.18     34.71 o
   4 -12   3        2.39       19.98     35.58 o
  -6 -11   3       37.26       47.89     35.64 o
  -5 -11   3       75.07       82.82     56.95 o
  -4 -11   3      759.17      806.83     81.11 o
  -3 -11   3        0.76      -20.11     20.11 o
  -2 -11   3       11.76       40.71     20.17 o
  -1 -11   3      260.50      271.57     23.80 o
   0 -11   3      559.16      542.25     26.22 o
   1 -11   3        0.39      -14.38     18.98 o
   2 -11   3      283.32      326.29     23.34 o
   3 -11   3        3.80        5.55     34.57 o
   4 -11   3       16.97       19.72     34.68 o
  -6 -10   3        6.02       34.57     19.88 o
  -5 -10   3      288.49      255.48     19.56 o
  -4 -10   3       54.80       66.14     21.33 o
  -3 -10   3      447.44      531.35     29.22 o
  -2 -10   3     1258.30     1233.99     48.49 o
  -1 -10   3      213.47      197.15     16.85 o
   0 -10   3        0.30       14.13     16.60 o
   1 -10   3      132.03      161.90     20.56 o
   2 -10   3      567.48      587.09     44.52 o
   3 -10   3        8.53      -12.81     22.09 o
   4 -10   3      461.78      460.62     32.86 o
   5 -10   3        7.57      -42.99     42.99 o
  -7  -9   3       74.97       28.01     36.40 o
  -6  -9   3        8.33        0.53     14.83 o
  -5  -9   3      109.73      128.88     13.73 o
  -4  -9   3       16.56       16.28      9.71 o
  -3  -9   3      572.96      629.37     99.96 o
  -2  -9   3       13.67       85.30     26.07 o
  -1  -9   3      969.32      916.34     27.01 o
   0  -9   3     1337.38     1418.87     67.61 o
   1  -9   3        1.80        4.92     20.79 o
   2  -9   3       44.85       64.88     14.69 o
   3  -9   3      238.52      212.27     20.52 o
   4  -9   3      247.76      243.12     45.76 o
   5  -9   3        6.22       35.90     62.46 o
  -7  -8   3       21.97      -59.75     59.75 o
  -6  -8   3       27.96       43.40     21.04 o
  -5  -8   3      440.19      462.11     22.66 o
  -4  -8   3        2.11        7.92      9.72 o
  -3  -8   3      108.77       89.55     15.30 o
  -2  -8   3      364.46      340.19     17.78 o
  -1  -8   3     3059.02     2832.18     98.62 o
   0  -8   3       43.69       17.83     30.50 o
   1  -8   3     2578.20     2416.77     56.87 o
   2  -8   3       43.19       69.62     12.45 o
   3  -8   3       48.70       40.15     14.78 o
   4  -8   3       31.48        4.15     24.86 o
   5  -8   3      109.96       99.08     22.15 o
  -7  -7   3       16.34       17.46     34.96 o
  -6  -7   3       98.09       99.55     14.94 o
  -5  -7   3      198.11      178.27     13.59 o
  -4  -7   3      423.40      432.12     18.70 o
  -3  -7   3     1668.38     1677.35     89.71 o
  -2  -7   3       49.25       60.72     12.61 o
  -1  -7   3      344.74      334.32     11.09 o
   0  -7   3       32.21       40.54     10.54 o
   1  -7   3     1966.41     1858.85     62.70 o
   2  -7   3       57.42       54.23     14.57 o
   3  -7   3     1747.85     1904.40     81.04 o
   4  -7   3       31.54       17.67     14.64 o
   5  -7   3       20.04      -37.52     37.52 o
   6  -7   3       15.14      -12.89     35.78 o
  -7  -6   3        0.10       35.42     33.33 o
  -6  -6   3        3.56       12.75      9.47 o
  -5  -6   3      192.97      200.66     12.83 o
  -4  -6   3      156.46      170.80     20.77 o
  -3  -6   3        2.86       21.04     17.72 o
  -2  -6   3     2902.87     2980.60     89.42 o
  -1  -6   3     1885.64     1705.81     70.31 o
   0  -6   3      171.11      137.37     13.11 o
   1  -6   3      112.57      137.65     16.13 o
   2  -6   3      452.98      454.77     16.82 o
   3  -6   3     2083.34     2269.78     61.28 o
   4  -6   3     1077.74     1028.75     35.96 o
   5  -6   3      136.50      135.46     26.40 o
   6  -6   3       17.23      -15.47     36.30 o
  -7  -5   3        8.16       27.10     33.52 o
  -6  -5   3      478.50      425.97     54.55 o
  -5  -5   3      325.51      263.13     69.70 o
  -4  -5   3      100.58       69.27      8.03 o
  -3  -5   3        0.17       -4.08      6.48 o
  -2  -5   3      713.27      608.01     17.95 o
  -1  -5   3     1003.49      919.91     38.23 o
   0  -5   3     6788.55     6199.26    187.01 o
   1  -5   3        8.98       17.20      7.82 o
   2  -5   3      133.48      147.69     12.42 o
   3  -5   3      730.17      668.42     20.12 o
   4  -5   3      220.06      182.62     16.45 o
   5  -5   3      348.15      338.55     23.30 o
  -7  -4   3        0.03      -25.34     42.29 o
  -6  -4   3       33.97       32.97     18.04 o
  -5  -4   3        5.27       -1.23     13.98 o
  -4  -4   3      485.25      441.75     41.59 o
  -3  -4   3      832.02      921.66     59.16 o
  -2  -4   3        5.48        5.21      5.78 o
  -1  -4   3      150.47      182.35      6.66 o
   0  -4   3     3229.16     2777.83     72.80 o
   1  -4   3     2860.30     2734.33     74.30 o
   2  -4   3     5146.77     5287.75    120.57 o
   3  -4   3      397.75      445.74     16.25 o
   4  -4   3     1039.19     1049.87     29.98 o
   5  -4   3       40.77       31.78     21.93 o
   6  -4   3      171.91      172.52     37.76 o
   7  -4   3       42.27       42.80     33.13 o
  -7  -3   3        1.28       11.24     32.34 o
  -6  -3   3       24.42        2.43     15.25 o
  -5  -3   3       66.21       87.77     12.72 o
  -4  -3   3      349.81      318.44     30.54 o
  -3  -3   3     1863.49     1793.09     91.50 o
  -2  -3   3     1774.27     2002.87     81.52 o
  -1  -3   3     1686.72     1597.31     35.14 o
   0  -3   3      518.78      411.59     12.37 o
   1  -3   3      342.14      277.89     10.36 o
   2  -3   3     4592.91     5101.00    124.98 o
   3  -3   3      314.40      326.20     13.22 o
   4  -3   3     1209.45     1157.60     40.32 o
   5  -3   3        5.14       16.19     43.25 o
   6  -3   3        0.04        9.56     21.97 o
   7  -3   3        7.95        0.68     34.93 o
  -7  -2   3       49.46       -0.50     30.59 o
  -6  -2   3       64.10       37.36     18.79 o
  -5  -2   3        0.86       26.00     14.35 o
  -4  -2   3      120.53      138.12     10.48 o
  -3  -2   3     1697.61     1932.88     64.43 o
  -2  -2   3       10.48        7.57      4.09 o
  -1  -2   3     5466.72     5330.52    100.08 o
   0  -2   3      528.78      387.97     26.86 o
   1  -2   3       66.38       72.32      7.49 o
   2  -2   3       24.52       22.57      6.85 o
   3  -2   3      926.94      962.32     24.89 o
   4  -2   3      797.98      848.42     49.78 o
   5  -2   3      382.95      354.25     55.77 o
   6  -2   3      261.89      208.01     46.94 o
   7  -2   3        5.25       56.69     36.05 o
  -7  -1   3       41.76       20.39     34.14 o
  -6  -1   3        0.05        4.86     28.90 o
  -5  -1   3       90.27       90.87     12.89 o
  -4  -1   3      446.71      415.76     18.98 o
  -3  -1   3      524.69      522.90     33.62 o
  -2  -1   3      113.11      104.41      5.76 o
  -1  -1   3    18773.35    18781.75    493.21 o
   0  -1   3     9372.28     8344.93    568.27 o
   1  -1   3     5131.82     5295.24    106.07 o
   2  -1   3       33.68       46.23      5.71 o
   3  -1   3      190.42      184.33      9.16 o
   4  -1   3       21.10       34.49      9.77 o
   5  -1   3       22.59       24.95     13.77 o
   6  -1   3       68.30       31.00     38.95 o
   7  -1   3       30.03      112.08     35.12 o
  -7   0   3       24.11       65.81     40.77 o
  -6   0   3        6.36        3.04     18.59 o
  -5   0   3      741.42      749.15     67.98 o
  -4   0   3      670.78      708.56     22.28 o
  -3   0   3       75.60       76.24      8.60 o
  -2   0   3     1687.52     1948.24     46.63 o
  -1   0   3       10.88       15.05      5.29 o
   0   0   3     8923.90     8758.59    611.98 o
   1   0   3     2341.10     2555.56     52.39 o
   2   0   3       38.57       43.78      4.89 o
   3   0   3       11.56        2.18      9.01 o
   4   0   3      158.14      160.16     13.21 o
   5   0   3       44.89       47.01     14.18 o
   6   0   3        4.13        1.08     17.79 o
   7   0   3       44.08       10.87     42.31 o
  -7   1   3       37.37        5.84     36.91 o
  -6   1   3      159.68       72.31     19.48 o
  -5   1   3      895.63      886.73     29.85 o
  -4   1   3      699.15      696.87     25.93 o
  -3   1   3      350.78      296.04     13.50 o
  -2   1   3      142.30      114.99      8.33 o
  -1   1   3     5659.77     5882.69    163.32 o
   0   1   3      890.85      862.70     42.41 o
   1   1   3     4702.14     4623.45    304.83 o
   2   1   3     4874.97     5173.37    229.07 o
   3   1   3     1776.81     1975.40     50.25 o
   4   1   3     1385.32     1418.50     34.69 o
   5   1   3      259.28      201.66     15.19 o
   6   1   3      144.83      170.67     19.43 o
   7   1   3       13.47      -38.15     38.15 o
  -7   2   3        8.63       19.63     39.28 o
  -6   2   3       11.84       34.60     33.13 o
  -5   2   3      187.59      184.91     25.68 o
  -4   2   3     1180.79     1246.96     44.38 o
  -3   2   3     6563.33     7517.60    253.68 o
  -2   2   3      104.05      148.62     25.21 o
  -1   2   3     1349.41     1587.52     85.65 o
   0   2   3     1141.37      963.59     59.10 o
   1   2   3     3344.95     3859.68    203.49 o
   2   2   3     1263.59     1347.39     43.17 o
   3   2   3       15.39       23.02     10.08 o
   4   2   3      234.34      257.78     33.09 o
   5   2   3      154.38      157.45     13.37 o
   6   2   3       57.18       30.02     16.95 o
   7   2   3        5.32       33.32     37.19 o
  -7   3   3       27.73       28.66     35.65 o
  -6   3   3      630.00      564.87     31.93 o
  -5   3   3       34.88       51.41     23.19 o
  -4   3   3      168.77      174.88     11.11 o
  -3   3   3      528.35      589.77     20.21 o
  -2   3   3      829.91      938.83     36.90 o
  -1   3   3     1566.43     1779.30     55.06 o
   0   3   3    15429.51    13035.86    725.08 o
   1   3   3       82.41      104.24     14.63 o
   2   3   3      669.93      662.42     38.39 o
   3   3   3     2324.04     2461.82    144.39 o
   4   3   3        2.04       -2.28      6.70 o
   5   3   3      492.49      462.66     15.06 o
   6   3   3       33.24       22.71     25.30 o
   7   3   3       17.67      -27.18     27.18 o
  -7   4   3       43.44       29.40     35.72 o
  -6   4   3      163.59      143.57     22.09 o
  -5   4   3        6.91       26.90     15.33 o
  -4   4   3      597.24      610.00     41.23 o
  -3   4   3      666.82      649.25     29.09 o
  -2   4   3        8.47       11.96      7.41 o
  -1   4   3     1827.33     2020.23     80.76 o
   0   4   3     9674.42     8514.40    558.99 o
   1   4   3     7312.43     7039.98    242.35 o
   2   4   3      713.47      689.43    101.96 o
   3   4   3     1085.59     1153.63     83.08 o
   4   4   3       39.77       50.68     12.16 o
   5   4   3      652.95      637.37     34.01 o
   6   4   3       39.93       60.02     16.22 o
   7   4   3        0.41       18.61     30.05 o
  -7   5   3        8.45       59.91     40.12 o
  -6   5   3       23.59       -1.70     22.42 o
  -5   5   3      131.18      121.02     10.69 o
  -4   5   3     2757.87     2934.64    134.01 o
  -3   5   3      110.56      136.28     24.73 o
  -2   5   3     1029.92      882.97     72.56 o
  -1   5   3      877.69      871.92     33.62 o
   0   5   3     2499.56     2107.95     83.85 o
   1   5   3     1632.14     1674.47    136.00 o
   2   5   3     5862.15     6053.76    596.09 o
   3   5   3       10.96       37.04      8.80 o
   4   5   3      170.83      159.01     16.63 o
   5   5   3       17.42       21.98     10.84 o
   6   5   3       91.98       88.75     19.17 o
   7   5   3       25.47       64.14     32.66 o
  -7   6   3       24.02        4.06     40.45 o
  -6   6   3       25.24       76.92     36.80 o
  -5   6   3      182.62      176.31     27.06 o
  -4   6   3      359.81      455.12     23.85 o
  -3   6   3     1631.72     1620.59     47.62 o
  -2   6   3     4836.72     4650.40    233.24 o
  -1   6   3     6045.80     6283.45    171.85 o
   0   6   3     2763.47     2417.28     63.29 o
   1   6   3      409.64      377.89     14.78 o
   2   6   3     4450.72     4496.36    133.97 o
   3   6   3      762.29      904.67    118.55 o
   4   6   3     2136.77     2180.48    212.83 o
   5   6   3       23.20       38.99     13.68 o
   6   6   3       32.12       35.70     10.56 o
   7   6   3        1.26       27.10     34.96 o
  -6   7   3        3.51       11.28     38.40 o
  -5   7   3     1038.61      937.87     42.96 o
  -4   7   3      104.95       96.62     14.54 o
  -3   7   3       18.84       26.50     11.86 o
  -2   7   3       98.57       71.04     25.94 o
  -1   7   3    11332.08    11046.41    338.37 o
   0   7   3     2017.44     1703.36     40.84 o
   1   7   3      187.32      150.99     11.68 o
   2   7   3      315.60      376.11     23.08 o
   3   7   3     1497.66     1670.38    168.76 o
   4   7   3      359.68      403.99     47.93 o
   5   7   3      692.58      643.20     27.72 o
   6   7   3       39.23       31.44     20.72 o
   7   7   3        1.38      -12.37     27.98 o
  -6   8   3      120.24       84.21     38.01 o
  -5   8   3      584.04      556.08     35.70 o
  -4   8   3       56.15      117.61     21.44 o
  -3   8   3     1366.80     1306.21     92.46 o
  -2   8   3        5.41       10.98     12.71 o
  -1   8   3     1344.55     1285.58     41.99 o
   0   8   3      299.90      324.31     11.05 o
   1   8   3     7910.08     7378.44    234.19 o
   2   8   3      118.27      121.44     21.15 o
   3   8   3      745.40      793.98     92.45 o
   4   8   3      113.13       68.89     13.91 o
   5   8   3      107.00       99.89     14.97 o
   6   8   3      191.63      157.12     24.41 o
   7   8   3       57.42       59.95     33.92 o
  -6   9   3        4.64       -6.35     35.52 o
  -5   9   3      131.26       67.41     23.89 o
  -4   9   3      460.20      469.33     48.06 o
  -3   9   3      705.30      768.52     49.77 o
  -2   9   3      862.19      975.80     69.91 o
  -1   9   3      197.52      142.39     15.54 o
   0   9   3      985.23      908.31     28.29 o
   1   9   3     1599.91     1518.86     48.87 o
   2   9   3     1061.23     1092.85     38.35 o
   3   9   3     2887.81     2740.35     83.99 o
   4   9   3       42.30       53.37     13.64 o
   5   9   3      168.06      180.36     18.13 o
   6   9   3       41.99       72.40     35.43 o
   7   9   3      104.61       94.84     36.17 o
  -5  10   3        0.06      -23.83     45.84 o
  -4  10   3        6.85       10.93     55.47 o
  -3  10   3       14.51       18.14     22.21 o
  -2  10   3     2641.75     2841.42    192.04 o
  -1  10   3      625.82      586.86     33.47 o
   0  10   3     1105.83     1109.00     32.29 o
   1  10   3     1133.96     1075.85     81.36 o
   2  10   3      796.77      840.63     29.89 o
   3  10   3      698.07      661.20     41.18 o
   4  10   3      523.57      562.15    107.62 o
   5  10   3     1369.52     1463.68     72.34 o
   6  10   3      144.05      152.58     52.43 o
   7  10   3       14.54       19.18     33.61 o
  -5  11   3      102.61       25.76     31.09 o
  -4  11   3      271.22      203.80     49.13 o
  -3  11   3       10.79      -18.10     22.01 o
  -2  11   3      387.56      375.61     24.08 o
  -1  11   3      139.14      135.86     15.45 o
   0  11   3     5664.05     5866.79    159.83 o
   1  11   3      616.93      647.74     54.98 o
   2  11   3      749.88      725.58     27.55 o
   3  11   3      642.40      553.77     60.69 o
   4  11   3      446.77      506.48     65.89 o
   5  11   3      135.34      146.50     20.51 o
   6  11   3       80.88       75.16     35.58 o
   7  11   3      127.75       40.05     35.64 o
  -5  12   3       63.25       94.54     42.91 o
  -4  12   3      171.03      176.06     43.00 o
  -3  12   3      258.44      343.69     28.84 o
  -2  12   3      533.74      516.96     46.33 o
  -1  12   3       55.29       63.25     22.07 o
   0  12   3      275.39      270.14     26.21 o
   1  12   3       71.25       71.01     20.90 o
   2  12   3     2730.45     2791.72     88.53 o
   3  12   3       55.29       59.07     16.94 o
   4  12   3      203.80      205.57     32.37 o
   5  12   3      137.76      144.63     21.48 o
   6  12   3      185.57      223.33     42.60 o
  -4  13   3        3.99       74.65     37.34 o
  -3  13   3      427.66      337.91     44.02 o
  -2  13   3      240.05      246.04     26.28 o
  -1  13   3      610.45      650.09     30.55 o
   0  13   3      618.17      609.17     36.10 o
   1  13   3       82.87       63.93     18.92 o
   2  13   3       47.88       73.10     57.84 o
   3  13   3      118.81      101.36     20.32 o
   4  13   3      614.04      655.66     46.68 o
   5  13   3       38.56       50.33     12.37 o
   6  13   3       12.82       18.44     31.64 o
  -4  14   3       17.25      114.33     48.96 o
  -3  14   3        6.34        2.32     40.07 o
  -2  14   3        2.24      -42.22     42.22 o
  -1  14   3      770.33      838.51     32.24 o
   0  14   3      175.70      185.69     21.86 o
   1  14   3      228.91      224.16     41.97 o
   2  14   3       51.37       73.33     22.53 o
   3  14   3      216.29      212.90     25.27 o
   4  14   3       48.03       31.69     41.90 o
   5  14   3      185.82      232.11     34.99 o
   6  14   3      110.93       52.55     44.31 o
  -3  15   3       61.05       62.55     46.73 o
  -2  15   3        9.56       -6.79     42.18 o
  -1  15   3       23.57       22.41     19.92 o
   0  15   3        8.15      -16.18     23.01 o
   1  15   3      467.79      609.69     35.86 o
   2  15   3        0.72      -40.48     49.51 o
   3  15   3       62.91        3.02     33.08 o
   4  15   3      118.65       75.98     41.47 o
   5  15   3      102.26      162.85     39.79 o
  -2  16   3      115.94      129.42     52.82 o
  -1  16   3       33.03       23.92     42.98 o
   0  16   3        2.68       22.55     47.42 o
   1  16   3       46.90       36.26     48.33 o
   2  16   3      144.59      203.41     56.36 o
   3  16   3      354.04      435.74     48.75 o
   4  16   3       27.47      109.46     54.68 o
   5  16   3       58.81      137.64     44.73 o
  -1  17   3        2.32      -42.71     42.71 o
   0  17   3      112.39      191.97     58.09 o
   1  17   3       39.76      171.33     52.62 o
   2  17   3        5.32       20.24     41.88 o
   3  17   3        0.19      -26.63     43.42 o
   4  17   3       88.84       20.33     43.77 o
   1  18   3        6.15       19.65     45.02 o
   2  18   3       23.30      112.96     57.99 o
  -3 -15   4       25.31       22.99     36.06 o
  -2 -15   4        0.98       -5.35     46.72 o
  -1 -15   4        3.09        2.13     36.74 o
   0 -15   4       63.31       28.96     30.09 o
  -4 -14   4       10.03        2.83     41.89 o
  -3 -14   4       25.77       -6.60     49.76 o
  -2 -14   4        0.26       60.36     40.30 o
  -1 -14   4        2.54      -37.79     37.79 o
   0 -14   4        5.78       96.42     38.40 o
   1 -14   4        4.77       92.59     43.76 o
  -4 -13   4       19.28       30.60     28.13 o
  -3 -13   4        1.02       -7.57     43.49 o
  -2 -13   4       25.51        3.60     42.89 o
  -1 -13   4        5.08      -16.97     20.31 o
   0 -13   4       10.29       -5.49     23.02 o
   1 -13   4       25.42       39.59     37.38 o
   2 -13   4       29.44       67.91     51.97 o
  -5 -12   4       22.03       33.66     27.68 o
  -4 -12   4        3.48        7.82     35.58 o
  -3 -12   4      120.67      130.89     36.08 o
  -2 -12   4        4.73       16.69     27.37 o
  -1 -12   4      106.24      132.81     34.72 o
   0 -12   4       14.99       25.23     10.21 o
   1 -12   4       17.66       14.20     21.05 o
   2 -12   4       73.14       93.29     30.34 o
   3 -12   4        3.46       22.90     47.30 o
  -6 -11   4        2.37       38.32     32.97 o
  -5 -11   4       58.86       73.30     21.24 o
  -4 -11   4        0.55       -2.68     17.99 o
  -3 -11   4       63.91       75.50     17.48 o
  -2 -11   4       17.90       50.34     17.47 o
  -1 -11   4      282.43      270.87     26.88 o
   0 -11   4       49.66       21.92     14.72 o
   1 -11   4       31.56       72.34     23.62 o
   2 -11   4      178.46      174.71     34.99 o
   3 -11   4        2.93      -17.79     27.06 o
   4 -11   4        2.48      -26.65     46.84 o
  -6 -10   4       35.33        6.85     45.60 o
  -5 -10   4       64.52       38.40     18.06 o
  -4 -10   4        1.00      -17.73     17.73 o
  -3 -10   4        2.13       -8.42     17.93 o
  -2 -10   4        2.26       -4.46     31.49 o
  -1 -10   4      148.26      164.35     24.51 o
   0 -10   4      219.68      199.08     18.86 o
   1 -10   4      705.99      725.60     45.01 o
   2 -10   4       39.71       36.42     30.23 o
   3 -10   4       10.50       45.13     21.14 o
   4 -10   4       64.57       79.76     21.45 o
  -7  -9   4        0.49       18.84     43.34 o
  -6  -9   4      169.89      230.52     73.95 o
  -5  -9   4       50.28       27.30     13.20 o
  -4  -9   4      420.30      422.62     28.85 o
  -3  -9   4      473.03      520.62     30.80 o
  -2  -9   4       74.65       92.73     14.36 o
  -1  -9   4      255.08      220.58     19.47 o
   0  -9   4      319.26      350.30     15.89 o
   1  -9   4      479.33      541.55     38.71 o
   2  -9   4        0.91       -2.58     13.34 o
   3  -9   4      110.65      102.65     18.66 o
   4  -9   4       75.23        5.94     23.51 o
   5  -9   4       13.54      -18.13     42.25 o
  -7  -8   4       49.81       -4.44     40.89 o
  -6  -8   4       69.78       88.70     19.46 o
  -5  -8   4       70.39       59.24     11.92 o
  -4  -8   4      459.42      482.46     23.48 o
  -3  -8   4      273.28      288.40     19.21 o
  -2  -8   4      699.33      683.53     27.38 o
  -1  -8   4      517.42      459.63     26.57 o
   0  -8   4       99.39       58.14     15.89 o
   1  -8   4      357.87      313.83     15.62 o
   2  -8   4      226.59      193.54     15.72 o
   3  -8   4       82.18       76.47     16.46 o
   4  -8   4       15.87       10.23     18.35 o
   5  -8   4       25.82      -12.44     30.68 o
  -7  -7   4       54.50       36.63     46.91 o
  -6  -7   4      271.87      236.26     14.04 o
  -5  -7   4        0.46       12.02     11.66 o
  -4  -7   4       25.22        9.13      9.39 o
  -3  -7   4        2.61       -8.49      8.49 o
  -2  -7   4     2431.40     2339.31     60.93 o
  -1  -7   4        1.26        0.65      7.50 o
   0  -7   4     2867.73     2766.30     75.23 o
   1  -7   4        3.80       -9.73      9.73 o
   2  -7   4       11.16       19.26     10.74 o
   3  -7   4      126.09      107.99     14.47 o
   4  -7   4      112.39      145.10     18.76 o
   5  -7   4       88.16      112.85     25.66 o
   6  -7   4        0.38       70.15     40.34 o
  -7  -6   4       53.96       89.50     27.57 o
  -6  -6   4       25.06       35.49     11.09 o
  -5  -6   4      297.96      271.16     21.07 o
  -4  -6   4     1303.40     1386.74     89.86 o
  -3  -6   4       57.65       29.18     12.91 o
  -2  -6   4       12.81       26.00      8.02 o
  -1  -6   4     1243.71     1215.85     27.42 o
   0  -6   4     3269.26     3251.01     78.23 o
   1  -6   4       79.78       94.64      9.81 o
   2  -6   4     1563.63     1670.04     43.15 o
   3  -6   4       33.67       46.09     12.51 o
   4  -6   4       72.07       81.80     18.00 o
   5  -6   4      145.05       81.46     21.17 o
   6  -6   4       34.99       16.26     34.27 o
  -7  -5   4       37.14      -12.24     31.90 o
  -6  -5   4       63.51       53.89     18.61 o
  -5  -5   4     1510.49     1496.81     95.41 o
  -4  -5   4      227.92      232.82     11.03 o
  -3  -5   4     3971.61     4309.92    165.84 o
  -2  -5   4     1718.06     1677.25     35.17 o
  -1  -5   4      258.36      248.91     10.78 o
   0  -5   4      693.42      682.22     20.34 o
   1  -5   4     1425.60     1388.56     33.84 o
   2  -5   4     1644.95     1771.71     47.53 o
   3  -5   4      257.01      309.57     18.35 o
   4  -5   4      127.79      146.48     20.55 o
   5  -5   4        7.73      -15.00     15.00 o
   6  -5   4        0.87        6.14     37.45 o
  -7  -4   4      258.25      301.38     29.62 o
  -6  -4   4       68.83       83.10     22.77 o
  -5  -4   4      251.40      202.26     11.78 o
  -4  -4   4      181.58      160.99      8.81 o
  -3  -4   4     4786.93     5002.43    145.06 o
  -2  -4   4     1032.84     1015.33     21.87 o
  -1  -4   4     3576.33     3354.69     68.96 o
   0  -4   4     2064.87     1866.93     44.93 o
   1  -4   4       70.36       75.52      7.75 o
   2  -4   4      225.70      264.46     12.46 o
   3  -4   4      579.88      597.73     22.76 o
   4  -4   4      894.19      922.06     43.55 o
   5  -4   4      363.37      309.41     32.83 o
   6  -4   4       13.66       -8.83     43.25 o
  -7  -3   4       53.38       80.54     37.72 o
  -6  -3   4      517.91      445.99     37.38 o
  -5  -3   4      679.71      636.95     37.57 o
  -4  -3   4      131.19      110.00     14.47 o
  -3  -3   4       90.46      101.26      8.81 o
  -2  -3   4     1536.63     1692.34     60.35 o
  -1  -3   4     2916.17     2807.09     58.10 o
   0  -3   4       32.38       24.73      6.09 o
   1  -3   4     5737.70     5496.25    134.18 o
   2  -3   4     2391.22     2607.85     64.86 o
   3  -3   4      325.12      401.50     35.73 o
   4  -3   4        2.25        3.19      9.59 o
   5  -3   4      640.66      624.95     33.02 o
   6  -3   4       81.50       61.52     56.55 o
   7  -3   4       69.19        3.11     38.19 o
  -7  -2   4        1.32      -36.99     36.99 o
  -6  -2   4      327.37      383.10     21.97 o
  -5  -2   4      420.02      427.93     20.64 o
  -4  -2   4     3118.57     3411.08    107.75 o
  -3  -2   4     5645.52     5905.01    288.37 o
  -2  -2   4      130.04      134.38      6.69 o
  -1  -2   4     1176.80     1197.57     24.79 o
   0  -2   4     3299.78     3031.10    183.29 o
   1  -2   4    12389.77    12258.87    250.83 o
   2  -2   4       97.07       89.11      7.16 o
   3  -2   4     2676.77     2861.87     72.65 o
   4  -2   4      106.85       77.71     12.39 o
   5  -2   4       88.09       98.59     16.95 o
   6  -2   4        0.47        6.09     23.56 o
   7  -2   4      127.98      181.87     39.96 o
  -7  -1   4       36.91       49.01     28.99 o
  -6  -1   4       73.72       52.70     16.68 o
  -5  -1   4      787.95      814.69     29.92 o
  -4  -1   4     2179.15     2318.75     87.07 o
  -3  -1   4      379.87      391.78     15.12 o
  -2  -1   4     3907.59     4181.82    113.05 o
  -1  -1   4     2935.61     3083.33     97.27 o
   0  -1   4      294.74      221.62      7.29 o
   1  -1   4      270.66      327.36     11.81 o
   2  -1   4     6151.96     6540.21    141.08 o
   3  -1   4     2922.94     3219.03    123.02 o
   4  -1   4     1531.12     1512.25     57.76 o
   5  -1   4      397.82      388.84     48.11 o
   6  -1   4      186.45      132.84     24.26 o
   7  -1   4       75.58      101.70     42.79 o
  -7   0   4       84.89       86.83     33.83 o
  -6   0   4      482.17      407.33     23.53 o
  -5   0   4       26.71        8.98     13.99 o
  -4   0   4      273.86      283.32     26.46 o
  -3   0   4     1903.81     2192.46     59.15 o
  -2   0   4     3267.31     3653.88     83.37 o
  -1   0   4      941.07     1017.38     32.55 o
   1   0   4     1208.11     1312.92     29.19 o
   2   0   4      596.26      704.56     24.53 o
   3   0   4      115.01      147.73      9.11 o
   4   0   4     4120.72     4203.24    201.07 o
   5   0   4     1222.90     1208.58     46.42 o
   6   0   4      212.74      244.68     21.11 o
   7   0   4       26.98       19.42     31.67 o
  -7   1   4        5.06      -15.14     32.07 o
  -6   1   4       50.63       42.89     29.89 o
  -5   1   4      987.97     1011.12     66.17 o
  -4   1   4     4168.14     4309.64    129.85 o
  -3   1   4      413.15      493.64     25.76 o
  -2   1   4       74.58       79.21      5.85 o
  -1   1   4    22085.21    21782.62    556.04 o
   0   1   4    18141.20    16394.68    901.62 o
   1   1   4       42.74       42.72      3.96 o
   2   1   4    11097.69    11996.43    543.78 o
   3   1   4      379.28      438.75     13.74 o
   4   1   4      335.08      360.20     33.09 o
   5   1   4      478.57      456.62     22.90 o
   6   1   4      375.94      298.52     52.73 o
   7   1   4      152.18      104.62     37.89 o
  -7   2   4       43.33      130.99     31.67 o
  -6   2   4       77.32      112.05     20.84 o
  -5   2   4     1312.76     1330.29     59.61 o
  -4   2   4      263.45      253.06     14.65 o
  -3   2   4     6303.91     7224.26    198.69 o
  -2   2   4     4539.40     5363.65    161.33 o
  -1   2   4     3890.39     3941.82    115.83 o
   0   2   4     6879.02     6087.60    191.53 o
   2   2   4     6595.70     7253.62    633.76 o
   3   2   4     2837.30     2729.93    192.31 o
   4   2   4     2373.26     2480.61    102.89 o
   5   2   4      246.02      252.17     12.55 o
   6   2   4      213.00      239.25     27.77 o
   7   2   4       71.65       95.64     36.39 o
  -7   3   4      114.27      154.58     41.47 o
  -6   3   4        2.74       25.12     19.94 o
  -5   3   4      100.52      102.83     16.58 o
  -4   3   4       28.75       52.31     11.91 o
  -3   3   4     4053.49     4481.48    124.29 o
  -2   3   4        4.48        7.02     10.68 o
  -1   3   4    21361.19    21215.82    582.88 o
   0   3   4     7363.60     6963.71    251.80 o
   1   3   4        0.08        2.22      6.06 o
   2   3   4      687.49      777.62     60.02 o
   3   3   4     5191.04     5597.61    260.99 o
   4   3   4     1331.76     1381.58    103.89 o
   5   3   4      320.78      269.46     31.60 o
   6   3   4      574.77      613.13     73.96 o
   7   3   4       59.76       -8.44     38.14 o
  -7   4   4       17.11       17.06     48.93 o
  -6   4   4      514.47      499.46     33.45 o
  -5   4   4      573.00      634.93     37.18 o
  -4   4   4      652.72      691.00     26.30 o
  -3   4   4       50.19       62.41     11.13 o
  -2   4   4     2813.07     3055.03    115.24 o
  -1   4   4    10713.07    10581.45    297.86 o
   0   4   4     3009.83     2564.89    107.32 o
   1   4   4     8282.03     8444.53    272.76 o
   2   4   4     1711.12     1850.58    112.35 o
   3   4   4      213.40      232.07     17.58 o
   4   4   4      847.59      906.55     64.36 o
   5   4   4     2386.34     2261.62    128.81 o
   6   4   4      267.84      199.38     35.52 o
   7   4   4      176.59      249.11     41.46 o
  -7   5   4        0.42      -17.13     36.07 o
  -6   5   4       39.87       43.79     28.69 o
  -5   5   4      292.13      285.18     17.54 o
  -4   5   4     3385.55     3488.08    145.20 o
  -3   5   4      115.84      127.71     20.51 o
  -2   5   4      869.55      988.80     45.64 o
  -1   5   4       35.43       21.62      6.39 o
   0   5   4     7139.77     6120.28    307.40 o
   1   5   4     6915.66     7201.91    238.04 o
   2   5   4     2985.81     3418.95    362.00 o
   3   5   4     5521.70     5361.55    307.49 o
   4   5   4      679.90      686.86     27.32 o
   5   5   4       54.27       78.97      8.65 o
   6   5   4       47.39       47.22     14.95 o
   7   5   4      197.26      200.61     29.87 o
  -7   6   4       37.47       23.37     38.67 o
  -6   6   4        3.40       28.51     35.91 o
  -5   6   4       17.96       25.70     11.70 o
  -4   6   4       63.84       82.43     37.31 o
  -3   6   4       40.37       72.44     11.50 o
  -2   6   4     4356.13     4545.11    122.93 o
  -1   6   4        8.73        7.60      7.59 o
   0   6   4        4.36        5.11      5.31 o
   1   6   4      760.26      754.10     21.92 o
   2   6   4     2458.25     2426.19     93.47 o
   3   6   4     2716.46     2935.62    278.46 o
   4   6   4     2108.82     2236.32    143.52 o
   5   6   4      123.48      100.41     16.20 o
   6   6   4      324.04      243.96     14.04 o
   7   6   4        1.15       17.21     29.01 o
  -6   7   4        6.17       12.64     14.18 o
  -5   7   4      573.79      555.03     44.15 o
  -4   7   4      123.84      122.01     16.58 o
  -3   7   4      140.28      189.08     15.15 o
  -2   7   4      935.52      934.63     41.68 o
  -1   7   4       78.16       26.70     15.30 o
   0   7   4     6338.13     5876.05    149.13 o
   1   7   4       64.33       76.59     10.17 o
   2   7   4      309.56      281.93     14.42 o
   3   7   4        5.13      -10.49     10.49 o
   4   7   4      660.45      725.87     81.47 o
   5   7   4     1023.85     1008.26     70.42 o
   6   7   4      753.87      768.85     42.34 o
   7   7   4       49.52      100.61     38.58 o
  -6   8   4       31.41      -22.35     39.28 o
  -5   8   4      304.98      342.76     57.02 o
  -4   8   4        6.32       10.62     27.14 o
  -3   8   4       95.52      102.68     24.99 o
  -2   8   4       28.15       23.65     13.78 o
  -1   8   4      283.11      300.73     15.63 o
   0   8   4      871.46      757.81     23.43 o
   1   8   4      852.71      777.60     29.69 o
   2   8   4     1578.85     1481.79     43.85 o
   3   8   4      183.89      204.08     13.56 o
   4   8   4        7.14      -15.77     24.23 o
   5   8   4      980.04     1047.49     49.53 o
   6   8   4      386.90      346.43     31.88 o
   7   8   4        0.11       23.45     31.70 o
  -6   9   4       22.57       -3.92     37.69 o
  -5   9   4       38.76        6.82     44.23 o
  -4   9   4      156.13      137.37     19.49 o
  -3   9   4     1229.66     1322.82     50.52 o
  -2   9   4        3.49       -6.38     15.65 o
  -1   9   4     1516.13     1382.58     89.73 o
   0   9   4        9.20       -6.71     10.50 o
   1   9   4      653.31      571.77     68.86 o
   2   9   4      906.27      871.34     27.16 o
   3   9   4     2571.78     2615.88    107.15 o
   4   9   4      262.56      347.63     54.29 o
   5   9   4        3.36        8.09     18.61 o
   6   9   4        0.06        6.21     20.69 o
   7   9   4       56.70       87.60     33.95 o
  -5  10   4        0.13       13.24     41.61 o
  -4  10   4       39.67      101.65     22.58 o
  -3  10   4       30.78       49.62     35.76 o
  -2  10   4       10.47       14.26     20.54 o
  -1  10   4     1127.34      941.97     60.96 o
   0  10   4      212.26      194.36     11.08 o
   1  10   4      886.32      826.38     62.11 o
   2  10   4       34.96       48.97     16.00 o
   3  10   4      596.24      594.40     27.91 o
   4  10   4        2.77      -21.35     21.35 o
   5  10   4      676.22      694.76     54.96 o
   6  10   4       20.04      -21.30     31.48 o
   7  10   4       23.38       19.99     36.26 o
  -5  11   4       30.77       37.48     21.28 o
  -4  11   4      151.72       94.90     22.20 o
  -3  11   4       32.48       34.54     19.79 o
  -2  11   4      140.64      197.72     25.41 o
  -1  11   4       38.43       38.92     13.65 o
   0  11   4     1500.11     1383.21     57.16 o
   1  11   4       47.53       85.18     19.11 o
   2  11   4      179.80      180.71     35.09 o
   3  11   4        0.51        4.18      7.16 o
   4  11   4        7.22       26.64     16.13 o
   5  11   4      636.44      605.18     34.29 o
   6  11   4       35.98      -36.17     36.17 o
   7  11   4       66.81      496.12    118.78 o
  -5  12   4       39.55        9.39     42.10 o
  -4  12   4      102.68       95.99     43.06 o
  -3  12   4      115.59       92.35     23.31 o
  -2  12   4      501.43      499.61     29.34 o
  -1  12   4      460.48      470.58     24.99 o
   0  12   4      125.41       84.66     17.49 o
   1  12   4      779.90      769.72     32.79 o
   2  12   4      429.01      447.92     41.93 o
   3  12   4       62.54       87.49     18.63 o
   4  12   4        5.22       38.54     21.25 o
   5  12   4        7.64      -17.69     34.13 o
   6  12   4        0.37       23.67     30.06 o
   7  12   4        8.79       12.63     22.64 o
  -4  13   4       69.98       24.73     40.52 o
  -3  13   4        1.79       12.94     26.82 o
  -2  13   4       61.21       47.59     51.19 o
  -1  13   4      218.92      232.76     22.41 o
   0  13   4        2.61      -13.05     13.05 o
   1  13   4      673.87      732.21     32.56 o
   2  13   4      413.48      450.40     27.95 o
   3  13   4        6.07       -5.72     20.59 o
   4  13   4      249.45      267.55     31.81 o
   5  13   4        3.42       -3.42     24.73 o
   6  13   4        1.43      -41.87     41.87 o
  -4  14   4       37.68       47.79     39.09 o
  -3  14   4       90.15       87.70     55.40 o
  -2  14   4      215.51      267.08     51.90 o
  -1  14   4       52.48       48.04     18.48 o
   0  14   4       54.33       93.67     30.65 o
   1  14   4      133.41      157.00     24.99 o
   2  14   4      134.27      127.43     20.88 o
   3  14   4      174.63      149.75     29.48 o
   4  14   4        0.67       51.83     21.15 o
   5  14   4        0.14       37.33     41.45 o
   6  14   4        2.16       -6.08     35.01 o
  -3  15   4       57.91       -8.72     41.65 o
  -2  15   4      289.54      448.36     31.55 o
  -1  15   4       10.40       -2.93     16.32 o
   0  15   4       30.33       66.61     32.77 o
   1  15   4       23.18       -0.31     38.49 o
   2  15   4       54.49       98.79     41.01 o
   3  15   4       87.04       62.03     53.56 o
   4  15   4        0.19      -24.74     52.26 o
   5  15   4        7.20       24.98     34.02 o
  -2  16   4      103.26      190.02     46.92 o
   0  16   4      374.03      478.74     48.89 o
   1  16   4        1.00      -20.06     38.55 o
   2  16   4        1.74       30.49     46.10 o
   3  16   4        1.41       24.90     50.02 o
   4  16   4       35.18       63.95     39.16 o
   5  16   4        5.22      129.73     40.06 o
  -1  17   4        0.92      -36.54     53.74 o
   0  17   4       55.21       73.52     50.17 o
   1  17   4        0.10      113.27     53.67 o
   2  17   4      149.92      165.57     59.53 o
   3  17   4        6.32      -43.04     43.04 o
   4  17   4        0.17      -14.84     56.61 o
   0  18   4        7.42      -46.19     46.19 o
   1  18   4        3.54       -3.05     45.00 o
   2  18   4       96.68       25.15     45.14 o
   3  18   4       19.39      -55.50     55.50 o
  -2 -15   5        6.60       19.16     27.58 o
  -3 -14   5       50.32      135.41     41.73 o
  -2 -14   5        1.08      301.96    163.19 o
  -1 -14   5      173.60      386.58    113.72 o
   0 -14   5        6.79       21.68     32.64 o
   1 -14   5        0.30        9.96     35.82 o
  -4 -13   5       48.62       18.50     27.62 o
  -3 -13   5       10.01       19.73     28.61 o
  -2 -13   5        9.44       29.03     30.04 o
  -1 -13   5       55.48       67.42     31.54 o
   0 -13   5       39.23       14.09     37.86 o
   1 -13   5      139.50      113.21     39.48 o
   2 -13   5       24.84       49.46     46.39 o
  -5 -12   5        7.47      -24.17     38.75 o
  -4 -12   5      147.63      237.15     73.79 o
  -3 -12   5       43.83       78.03     25.20 o
  -2 -12   5       23.36       42.34     28.75 o
  -1 -12   5      123.72      160.89     29.05 o
   0 -12   5       62.86       29.33     11.86 o
   1 -12   5       36.56       21.53     28.37 o
   2 -12   5      156.57      235.51     47.53 o
   3 -12   5       47.58       31.98     42.90 o
  -6 -11   5       43.05      111.46     50.30 o
  -5 -11   5       17.29       57.74     24.78 o
  -4 -11   5       20.89       17.04     16.79 o
  -3 -11   5       41.67       47.67     18.76 o
  -2 -11   5      943.72     1045.94     38.73 o
  -1 -11   5        1.62       22.97     21.82 o
   0 -11   5       21.90       58.02     14.15 o
   1 -11   5      133.72      121.71     31.24 o
   2 -11   5      120.37      125.50     21.24 o
   3 -11   5       52.52      140.44     28.45 o
  -6 -10   5       37.02       24.33     31.87 o
  -5 -10   5       45.12       91.64     21.83 o
  -4 -10   5       89.76       97.22     18.17 o
  -3 -10   5      468.49      397.10     52.19 o
  -2 -10   5       57.52       77.25     23.64 o
  -1 -10   5      460.39      472.74     37.25 o
   0 -10   5      577.31      546.01     22.74 o
   1 -10   5       28.68       58.51     16.22 o
   2 -10   5       19.64        4.72     25.42 o
   3 -10   5       23.38      -11.23     38.16 o
   4 -10   5       37.91       20.63     43.87 o
  -6  -9   5        5.80       -8.72     19.68 o
  -5  -9   5      208.92      177.40     30.18 o
  -4  -9   5      156.72      164.82     18.89 o
  -3  -9   5      437.56      407.74     22.39 o
  -2  -9   5       68.60       79.05     15.73 o
  -1  -9   5      128.57      164.78     20.51 o
   0  -9   5      114.78      104.96     15.71 o
   1  -9   5      879.35      857.85     31.01 o
   2  -9   5      267.29      265.56     24.27 o
   3  -9   5       10.15       66.40     26.16 o
   4  -9   5        5.67       14.68     13.15 o
  -7  -8   5        5.42       42.31     35.80 o
  -6  -8   5       25.53       44.13     21.68 o
  -5  -8   5       84.22       69.44     19.94 o
  -4  -8   5      388.58      348.41     26.59 o
  -3  -8   5      707.42      793.81     66.62 o
  -2  -8   5       36.86       38.49     14.00 o
  -1  -8   5      343.37      303.75     16.47 o
   0  -8   5      167.96      161.75     14.45 o
   1  -8   5      163.11      152.43     20.72 o
   2  -8   5      321.96      324.58     26.73 o
   3  -8   5      641.72      591.01     28.39 o
   4  -8   5       70.99       43.18     28.50 o
   5  -8   5       10.38      -38.06     38.06 o
  -7  -7   5       24.10      -32.75     35.34 o
  -6  -7   5       22.05       28.48     20.37 o
  -5  -7   5       83.18      100.41     22.29 o
  -4  -7   5       77.80       93.18     10.33 o
  -3  -7   5      380.30      365.26     54.24 o
  -2  -7   5      582.41      616.89     21.56 o
  -1  -7   5     1039.70      975.59     45.39 o
   0  -7   5        1.97        4.38     12.04 o
   1  -7   5      186.13      167.97     12.52 o
   2  -7   5      281.81      243.27     28.66 o
   3  -7   5      971.56     1018.59     33.49 o
   4  -7   5        4.08       16.80     16.19 o
   5  -7   5      317.19      348.65     31.52 o
  -7  -6   5       10.21       -9.87     22.42 o
  -6  -6   5      136.19       95.87     10.47 o
  -5  -6   5       53.64       47.66     12.12 o
  -4  -6   5      210.68      219.72     11.28 o
  -3  -6   5      340.08      423.71     16.77 o
  -2  -6   5      201.54      216.47     17.54 o
  -1  -6   5      302.31      309.46     17.52 o
   0  -6   5     2772.18     2642.95     61.03 o
   1  -6   5     2878.00     2811.85     82.78 o
   2  -6   5       99.15      109.32     11.87 o
   3  -6   5      135.53      118.23     15.52 o
   4  -6   5        1.64       31.29     13.83 o
   5  -6   5      219.80      181.25     25.00 o
   6  -6   5       37.39       67.27     33.06 o
  -7  -5   5        4.57        7.94     25.67 o
  -6  -5   5        6.81        9.40     15.51 o
  -5  -5   5       49.68       28.55     10.15 o
  -4  -5   5     1219.02     1277.88     49.92 o
  -3  -5   5        2.98       -0.68      7.75 o
  -2  -5   5      883.53      788.49     31.55 o
  -1  -5   5        5.86       -0.97     11.35 o
   0  -5   5     1524.68     1363.36     51.76 o
   1  -5   5      336.22      352.57     14.48 o
   2  -5   5     4820.57     4867.00    120.94 o
   3  -5   5        9.66       34.09     31.85 o
   4  -5   5      163.65      129.78     27.86 o
   5  -5   5        0.78       35.24     16.62 o
   6  -5   5       15.34       63.81     33.16 o
  -7  -4   5       11.82       39.77     33.85 o
  -6  -4   5        9.05       10.76     35.94 o
  -5  -4   5      164.09      150.36     13.28 o
  -4  -4   5        5.19       -0.60      7.89 o
  -3  -4   5       30.62       18.20      8.03 o
  -2  -4   5     2010.92     1937.22     79.43 o
  -1  -4   5      356.55      314.47     10.48 o
   0  -4   5     1519.24     1409.68     37.74 o
   1  -4   5        5.78       12.73     10.08 o
   2  -4   5      574.56      522.87     18.77 o
   3  -4   5      297.18      317.27     14.94 o
   4  -4   5      774.08      788.88     25.42 o
   5  -4   5       18.30      -21.28     21.86 o
   6  -4   5        0.36        6.96     40.89 o
  -7  -3   5       22.62      -23.72     36.82 o
  -6  -3   5       16.81       -4.06     23.46 o
  -5  -3   5      552.32      525.99     56.85 o
  -4  -3   5      892.73      786.78     24.57 o
  -3  -3   5      326.73      358.86     15.51 o
  -2  -3   5     3023.53     3195.70    116.54 o
  -1  -3   5     1437.00     1332.09     28.01 o
   0  -3   5     3044.90     2624.37    115.19 o
   1  -3   5      973.04      997.70     30.79 o
   2  -3   5      423.86      487.13     33.64 o
   3  -3   5       89.42       67.45     10.12 o
   4  -3   5       55.34       42.96     21.81 o
   5  -3   5        7.16       13.55     31.05 o
   6  -3   5      120.86       10.52     45.10 o
  -7  -2   5       14.95       35.11     36.57 o
  -6  -2   5       38.62       26.70     23.26 o
  -5  -2   5       15.13        7.43     15.09 o
  -4  -2   5      331.12      366.14     15.47 o
  -3  -2   5      281.83      274.35     10.41 o
  -2  -2   5     3512.17     3683.63    120.71 o
  -1  -2   5     1795.84     1745.49     34.51 o
   0  -2   5      933.77      911.77     42.41 o
   1  -2   5     2665.02     2584.97    101.28 o
   2  -2   5       68.36       75.23      7.22 o
   3  -2   5      787.72      820.21     41.99 o
   4  -2   5       98.65       82.64     17.75 o
   5  -2   5      309.82      353.29     38.69 o
   6  -2   5       25.80      -19.58     22.14 o
   7  -2   5       58.12       23.40     42.48 o
  -7  -1   5       79.07       92.81     32.44 o
  -6  -1   5       92.51      136.52     42.45 o
  -5  -1   5      782.64      793.90     29.57 o
  -4  -1   5      288.28      314.20     17.25 o
  -3  -1   5     1632.27     1815.57     41.91 o
  -2  -1   5     1188.52     1090.28     20.49 o
  -1  -1   5     2983.23     3074.46     98.80 o
   0  -1   5      220.68      223.77      7.30 o
   1  -1   5      207.75      195.48      7.21 o
   2  -1   5      610.37      580.18     20.04 o
   3  -1   5     1413.04     1399.65     29.28 o
   4  -1   5      128.34      137.31     13.66 o
   5  -1   5       50.38       37.82     26.07 o
   6  -1   5       23.07       45.63     22.77 o
   7  -1   5       46.42       41.87     32.91 o
  -7   0   5        1.61       38.06     43.80 o
  -6   0   5       38.47       16.42     18.76 o
  -5   0   5      448.42      424.28     20.21 o
  -4   0   5       77.64       73.53     19.44 o
  -3   0   5      109.50      123.37     23.53 o
  -2   0   5      154.96      137.73      9.55 o
  -1   0   5       56.67       35.92      3.33 o
   0   0   5      986.42      942.46     25.47 o
   1   0   5        2.09       -0.12      3.72 o
   2   0   5      104.00      171.57      7.40 o
   3   0   5      915.35      960.46     42.73 o
   4   0   5       16.66        6.27     18.71 o
   5   0   5      771.61      777.08     32.08 o
   6   0   5       74.87       34.66     20.38 o
   7   0   5       60.72      106.78     41.45 o
  -7   1   5      166.42       54.13     34.84 o
  -6   1   5       46.98       51.37     23.19 o
  -5   1   5       64.94       53.04     12.65 o
  -4   1   5      181.73      225.29     17.67 o
  -3   1   5     3427.55     3750.35    143.28 o
  -2   1   5      731.73      802.04     19.52 o
  -1   1   5      319.74      304.54     16.49 o
   0   1   5      270.99      243.74     22.23 o
   1   1   5     1948.65     2274.36     78.95 o
   2   1   5       58.26      100.01     12.40 o
   3   1   5       24.98       36.69     11.26 o
   4   1   5       69.06       77.77     13.13 o
   5   1   5       16.80       30.81     19.05 o
   6   1   5       43.47       33.51     17.40 o
   7   1   5       23.00      -14.86     40.04 o
  -7   2   5       93.70       45.27     33.47 o
  -6   2   5       55.96       60.49     19.00 o
  -5   2   5      558.85      509.08     49.05 o
  -4   2   5        0.87        2.84     19.80 o
  -3   2   5      126.29      125.27     16.39 o
  -2   2   5       84.96       84.91      7.36 o
  -1   2   5     5904.09     6523.20    234.85 o
   0   2   5      747.23      743.90     41.03 o
   1   2   5     4178.58     4935.16    162.23 o
   2   2   5     4953.92     5568.41    395.76 o
   3   2   5       39.13       51.96      7.18 o
   4   2   5      254.53      238.31     10.54 o
   5   2   5      108.26      118.21     17.97 o
   6   2   5        5.95       -9.93     54.53 o
   7   2   5       97.80      117.10     34.87 o
  -7   3   5        9.53       -6.38     37.80 o
  -6   3   5      427.39      434.84     43.11 o
  -5   3   5        2.85      -16.22     18.02 o
  -4   3   5      288.58      275.10     20.05 o
  -3   3   5       29.82       27.20     11.10 o
  -2   3   5      102.14      133.01      8.06 o
  -1   3   5      542.84      587.87     34.75 o
   0   3   5     1324.17     1375.19     36.24 o
   1   3   5     1332.74     1414.40     43.44 o
   2   3   5      918.84     1033.31     34.86 o
   3   3   5     2341.69     2434.33    199.07 o
   4   3   5      480.05      465.38     15.40 o
   5   3   5      344.80      383.41     28.87 o
   6   3   5        0.69       -1.15     11.03 o
   7   3   5        4.68       31.43     40.40 o
  -7   4   5       23.24      -29.47     40.75 o
  -6   4   5        0.02       28.51     26.66 o
  -5   4   5        0.25       38.69     18.69 o
  -4   4   5      838.76      919.10     29.26 o
  -3   4   5        5.15       14.24     22.25 o
  -2   4   5     4617.89     5227.74    163.77 o
  -1   4   5     4237.92     4455.68    169.07 o
   0   4   5        7.45       12.10      4.79 o
   1   4   5      810.33      851.51     41.27 o
   2   4   5     1670.29     1735.54     92.48 o
   3   4   5     2135.53     2549.98    186.09 o
   4   4   5      129.72      108.33      8.85 o
   5   4   5       76.46       70.15     12.50 o
   6   4   5       35.08       27.85     27.40 o
   7   4   5       44.88       51.28     36.75 o
  -7   5   5       48.91        0.06     41.32 o
  -6   5   5      189.38      142.77     22.75 o
  -5   5   5        0.07        5.42     14.26 o
  -4   5   5       63.08       74.39     12.41 o
  -3   5   5     1056.35     1175.20     41.02 o
  -2   5   5     8856.47     9842.58    425.51 o
  -1   5   5      112.96      106.77      7.01 o
   0   5   5     2504.72     2114.96     53.43 o
   1   5   5     1910.53     1866.55     58.03 o
   2   5   5     2259.15     2685.11    175.00 o
   3   5   5      273.69      261.11     48.45 o
   4   5   5      903.87      821.60     93.15 o
   5   5   5      261.53      234.19     15.52 o
   6   5   5       80.10       57.58     16.64 o
   7   5   5        7.83      -16.94     39.10 o
  -7   6   5      170.06      223.63     42.93 o
  -6   6   5       60.41       83.93     32.83 o
  -5   6   5      186.23      146.18     19.01 o
  -4   6   5     1240.92     1212.21     63.52 o
  -3   6   5      376.39      402.12     45.05 o
  -2   6   5      365.98      345.11     16.49 o
  -1   6   5      201.60      246.37     10.59 o
   0   6   5     7033.51     6292.37    188.49 o
   1   6   5     1022.24      930.83     24.59 o
   2   6   5     2944.21     3381.30    273.60 o
   3   6   5        6.22       -6.41      9.07 o
   4   6   5     2054.56     2034.58    147.94 o
   5   6   5      189.52      256.42     64.00 o
   6   6   5      387.74      301.74     15.93 o
   7   6   5        3.09       25.58     31.75 o
  -6   7   5        1.66       18.33     11.88 o
  -5   7   5      487.18      488.18     53.99 o
  -4   7   5       65.20       80.01     46.94 o
  -3   7   5     1854.23     1997.94     71.58 o
  -2   7   5      998.66     1120.25     71.62 o
  -1   7   5        8.65       28.72     10.63 o
   0   7   5      601.48      508.60     18.57 o
   1   7   5     9121.81     9110.89    233.01 o
   2   7   5     3599.50     3498.99    143.61 o
   3   7   5      317.18      304.15     16.44 o
   4   7   5     1220.61     1262.46    107.70 o
   5   7   5       33.86       46.76     16.06 o
   6   7   5       20.81       19.78     20.21 o
   7   7   5        1.99       77.75     31.05 o
  -6   8   5       10.32      -16.39     38.74 o
  -5   8   5       22.17       29.28     19.62 o
  -4   8   5        4.12      -19.96     26.54 o
  -3   8   5     5286.93     5670.20    172.13 o
  -2   8   5      265.24      271.21     14.79 o
  -1   8   5     5040.21     4741.48    115.93 o
   0   8   5       58.04       47.24      7.11 o
   1   8   5      766.02      728.93     25.27 o
   2   8   5       53.15       82.46     11.38 o
   3   8   5     4263.38     4573.99    381.59 o
   4   8   5      708.98      645.92     80.93 o
   5   8   5       16.43        2.04     23.75 o
   6   8   5       18.80       13.77     34.12 o
   7   8   5       44.64       27.49     42.23 o
  -6   9   5       78.80       58.50     37.66 o
  -5   9   5      187.66      188.94     26.04 o
  -4   9   5        3.41       -3.29     18.45 o
  -3   9   5        3.90       -9.79     17.65 o
  -2   9   5     1384.28     1497.41     57.38 o
  -1   9   5     4904.60     4674.22    123.44 o
   0   9   5      833.79      773.27     23.43 o
   1   9   5     2295.94     2293.10     81.70 o
   2   9   5      930.16      916.81     34.17 o
   3   9   5      357.78      356.92     51.02 o
   4   9   5        4.46       25.17     17.88 o
   5   9   5      347.37      382.42     80.04 o
   6   9   5       98.83       77.81     20.18 o
   7   9   5        0.37      -19.42     38.34 o
  -6  10   5      177.37      251.24     48.06 o
  -5  10   5        0.82        2.68     39.97 o
  -4  10   5     1467.84     1531.19     85.22 o
  -3  10   5       49.30       78.27     32.73 o
  -2  10   5       10.06      -13.03     14.22 o
  -1  10   5      256.22      244.31     18.74 o
   0  10   5     2462.33     2403.34     71.96 o
   1  10   5     3249.88     2971.05    117.34 o
   2  10   5      412.28      424.85     18.47 o
   3  10   5     1093.58     1074.47     39.76 o
   4  10   5      427.28      493.23     25.61 o
   5  10   5      121.72      118.73     17.89 o
   6  10   5       63.16      128.22     25.43 o
   7  10   5      170.41      145.56     43.42 o
  -5  11   5        1.05       31.28     35.89 o
  -4  11   5      506.65      551.99     41.04 o
  -3  11   5        1.46      -18.41     18.41 o
  -2  11   5     1546.78     1493.31     66.12 o
  -1  11   5      417.32      366.71     31.12 o
   0  11   5      258.72      293.47     19.82 o
   1  11   5      362.72      358.35     19.88 o
   2  11   5     1758.47     1751.34     58.49 o
   3  11   5      839.76      807.08     66.11 o
   4  11   5      180.86      235.34     41.29 o
   5  11   5       86.71       90.87     21.51 o
   6  11   5      128.23       49.85     28.53 o
   7  11   5        3.22       11.50     33.21 o
  -5  12   5       50.24       66.78     40.82 o
  -4  12   5       87.51       72.52     37.81 o
  -3  12   5      296.92      350.84     42.44 o
  -2  12   5      881.05      936.41     40.68 o
  -1  12   5       32.76       16.09     11.92 o
   0  12   5     1654.68     1654.66     41.21 o
   1  12   5        5.41        1.68     17.19 o
   2  12   5      302.97      254.62     20.69 o
   3  12   5      291.58      314.97     20.27 o
   4  12   5      772.62      850.89    104.42 o
   5  12   5       61.61       59.60     26.98 o
   6  12   5      156.69      126.07     28.63 o
   7  12   5       13.50       34.67     21.67 o
  -4  13   5       38.84      -12.86     35.77 o
  -3  13   5       71.78       39.79     42.31 o
  -2  13   5        3.92        7.24     16.54 o
  -1  13   5      463.63      466.22     21.00 o
   0  13   5      104.56      104.67     11.49 o
   1  13   5      188.95      183.45     19.75 o
   2  13   5     1353.28     1458.71     53.54 o
   3  13   5       29.62       14.53     18.79 o
   4  13   5      132.71      131.84     14.22 o
   5  13   5      166.04      238.58     45.09 o
   6  13   5      246.65      328.58     45.60 o
  -4  14   5       37.18       11.42     40.26 o
  -3  14   5      242.01      236.32     43.01 o
  -2  14   5        3.01       13.81     16.93 o
  -1  14   5        0.46       35.66     15.15 o
   0  14   5        0.27        0.58     22.01 o
   1  14   5     1791.45     1931.24     71.29 o
   2  14   5      149.98      203.24     24.76 o
   3  14   5      382.70      363.42     35.89 o
   4  14   5      317.50      401.54     58.18 o
   5  14   5       88.28       81.43     20.17 o
   6  14   5        5.50      -43.50     43.50 o
  -3  15   5       97.99      155.08     30.18 o
  -2  15   5       55.31       95.83     36.43 o
  -1  15   5      683.98      672.15     29.20 o
   0  15   5        0.38       34.37     23.77 o
   1  15   5        0.08        8.34     35.58 o
   2  15   5       47.12       79.93     22.22 o
   3  15   5      756.05      765.79     42.85 o
   4  15   5       88.91      103.11     27.56 o
   5  15   5       88.01      156.07     40.94 o
  -3  16   5        1.13      228.71     55.33 o
  -2  16   5       87.98        7.71     45.94 o
  -1  16   5      119.40      213.82     46.14 o
   0  16   5      202.68      325.86     46.45 o
   1  16   5      240.80      267.30     63.03 o
   2  16   5        0.44      -25.02     25.02 o
   3  16   5       13.44      -52.06     56.60 o
   4  16   5       36.67       69.72     50.46 o
   5  16   5      110.02      282.63     43.73 o
  -2  17   5        4.61      153.29     61.09 o
  -1  17   5       17.33       71.76     43.00 o
   0  17   5       72.20      131.29     52.57 o
   1  17   5       39.72      101.16     54.14 o
   2  17   5      173.30      191.85     48.12 o
   3  17   5       69.51       68.76     47.78 o
   4  17   5       20.63       25.58     44.49 o
   0  18   5        1.18        4.76     59.30 o
   1  18   5       19.30       45.24     55.59 o
   2  18   5      150.08      249.74     52.52 o
   3  18   5        7.97      107.77     60.71 o
  -3 -14   6       13.77      104.66     37.60 o
  -2 -14   6        6.04        7.20     21.73 o
  -1 -14   6        2.11       17.24     19.66 o
   0 -14   6        1.80      105.50     33.35 o
  -3 -13   6       31.43      -27.85     44.41 o
  -2 -13   6       80.26      138.53     56.03 o
  -1 -13   6       61.87       61.48     42.27 o
   0 -13   6       13.92       31.11     33.61 o
   1 -13   6       60.72      160.44     38.53 o
  -5 -12   6       21.39        8.00     39.15 o
  -4 -12   6        0.12        6.97     27.65 o
  -3 -12   6        5.41       30.58     40.38 o
  -2 -12   6        3.22        3.86     23.95 o
  -1 -12   6        4.53       19.91     22.39 o
   0 -12   6       13.92       -2.15     11.60 o
   1 -12   6       11.53        1.14     34.26 o
   2 -12   6        5.87       50.70     44.09 o
  -5 -11   6       39.19       30.51     46.09 o
  -4 -11   6       27.19       21.49     22.46 o
  -3 -11   6      105.12      106.35     36.65 o
  -2 -11   6       38.34       83.95     32.70 o
  -1 -11   6       17.78       22.50     13.26 o
   0 -11   6      118.62      258.25    255.10 o
   1 -11   6       47.41       72.60     19.63 o
   2 -11   6        7.79        4.92     45.59 o
   3 -11   6      104.13      207.02     42.61 o
  -6 -10   6        1.70      -47.83     47.83 o
  -5 -10   6       84.66       92.02     24.44 o
  -4 -10   6       41.30       76.60     19.31 o
  -3 -10   6       83.20       96.30     18.10 o
  -2 -10   6        7.44       39.25     17.61 o
  -1 -10   6       80.85       70.60     11.66 o
   0 -10   6       13.19        9.25     12.81 o
   1 -10   6       17.94        2.83     19.95 o
   2 -10   6        2.78        0.05     36.80 o
   3 -10   6       40.32       52.50     43.40 o
   4 -10   6        0.07       21.21     44.96 o
  -6  -9   6       19.90       -2.66     42.26 o
  -5  -9   6       71.99       29.70     21.95 o
  -4  -9   6       17.11       33.41     16.59 o
  -3  -9   6       29.56       40.39     19.46 o
  -2  -9   6      265.46      293.33     19.16 o
  -1  -9   6      445.60      463.72     18.23 o
   0  -9   6      118.03       89.33     14.70 o
   1  -9   6       20.64       31.21     16.31 o
   2  -9   6       24.34      -16.22     18.99 o
   3  -9   6      187.33      181.40     36.75 o
   4  -9   6        8.14     1460.55    873.35 o
  -6  -8   6      109.51      124.05     22.64 o
  -5  -8   6       63.05       68.98     17.24 o
  -4  -8   6      236.95      266.35     19.30 o
  -3  -8   6        2.04      -11.83     11.83 o
  -2  -8   6      367.51      372.99     23.04 o
  -1  -8   6      372.71      345.41     14.76 o
   0  -8   6      142.90      156.67     19.35 o
   1  -8   6      309.98      269.51     16.25 o
   2  -8   6       24.67       21.21     17.58 o
   3  -8   6       18.14       77.89     20.23 o
   4  -8   6        0.47      -15.78     15.78 o
   5  -8   6        1.10      -31.36     47.08 o
  -7  -7   6       12.48      -21.92     42.46 o
  -6  -7   6       44.76       61.95     24.07 o
  -5  -7   6       39.50       57.54     13.19 o
  -4  -7   6      454.03      465.03     26.56 o
  -3  -7   6      168.11      130.92     13.76 o
  -2  -7   6      238.22      211.01     24.37 o
  -1  -7   6       78.57       76.95     13.77 o
   0  -7   6      863.01      824.14     27.39 o
   1  -7   6      116.88       84.05     12.95 o
   2  -7   6      458.93      453.18     51.18 o
   3  -7   6       24.43       -3.28     15.47 o
   4  -7   6        5.21       17.24     32.32 o
   5  -7   6       52.25       54.53     53.38 o
  -7  -6   6        9.49       43.80     37.50 o
  -6  -6   6       12.74        9.16     17.75 o
  -5  -6   6      294.71      241.69     15.40 o
  -4  -6   6      341.38      292.42     30.10 o
  -3  -6   6      472.10      519.17     36.70 o
  -2  -6   6     1816.64     1843.20     51.39 o
  -1  -6   6        0.94       -8.00      8.00 o
   0  -6   6       63.82       56.41     15.56 o
   1  -6   6      224.70      236.93     13.11 o
   2  -6   6       86.73       94.17     13.07 o
   3  -6   6      140.94      123.18     15.75 o
   4  -6   6      234.86      224.37     18.46 o
   5  -6   6       16.50       -1.80     21.86 o
  -7  -5   6      144.36      109.34     36.04 o
  -6  -5   6      375.13      324.03     44.43 o
  -5  -5   6      505.80      567.51     31.56 o
  -4  -5   6      109.25      131.59     13.52 o
  -3  -5   6      944.46     1033.89     31.41 o
  -2  -5   6      197.11      238.69     22.15 o
  -1  -5   6     1848.83     1757.65     62.05 o
   0  -5   6     1609.51     1534.47     81.69 o
   1  -5   6        3.10        6.92     12.96 o
   2  -5   6      258.83      279.94     13.79 o
   3  -5   6      609.01      583.73     22.90 o
   4  -5   6      208.87      224.81     25.75 o
   5  -5   6        0.03       37.93     14.69 o
   6  -5   6       72.81       99.20     42.67 o
  -7  -4   6       56.41       25.58     27.21 o
  -6  -4   6      189.35      182.57     20.24 o
  -5  -4   6      751.45      769.70     32.49 o
  -4  -4   6      145.89      149.80     10.77 o
  -3  -4   6      492.25      481.49     14.13 o
  -2  -4   6      443.23      400.58     23.44 o
  -1  -4   6     2868.29     2712.59     85.68 o
   0  -4   6      131.96      123.92     17.20 o
   1  -4   6     1989.13     1955.47    106.78 o
   2  -4   6      876.27      873.97     25.88 o
   3  -4   6      268.50      254.72     14.04 o
   4  -4   6        0.34       20.52     13.28 o
   5  -4   6       26.05       34.70     14.58 o
   6  -4   6      147.20      184.71     34.29 o
  -7  -3   6      109.18      108.34     94.35 o
  -6  -3   6       36.59       61.24     27.21 o
  -5  -3   6       85.41       85.60     14.27 o
  -4  -3   6      377.92      390.61     13.62 o
  -3  -3   6     2344.23     2435.81     84.06 o
  -2  -3   6        9.05       16.39      6.51 o
  -1  -3   6      454.97      447.77     17.58 o
   0  -3   6     2649.73     2505.61     93.03 o
   1  -3   6     2315.65     2130.30    104.45 o
   2  -3   6      199.93      205.70     13.29 o
   3  -3   6     3543.38     3741.00     98.45 o
   4  -3   6      121.25      137.99     12.17 o
   5  -3   6       93.21      113.25     48.64 o
   6  -3   6       29.70       69.76     36.96 o
  -7  -2   6        6.84       12.66     28.17 o
  -6  -2   6       87.39       88.60     17.12 o
  -5  -2   6      162.38      172.84     11.86 o
  -4  -2   6     1767.76     1768.61     69.64 o
  -3  -2   6        8.17        5.25      8.39 o
  -2  -2   6     5183.97     5278.42    201.70 o
  -1  -2   6    11510.48    11484.44    342.24 o
   0  -2   6      235.05      235.84     13.10 o
   1  -2   6       40.71       47.76      6.56 o
   2  -2   6      417.18      403.51     14.10 o
   3  -2   6     2223.06     2396.48     62.34 o
   4  -2   6      622.13      663.57     27.03 o
   5  -2   6     1011.27     1086.44     43.37 o
   6  -2   6        0.81       -9.49     20.54 o
   7  -2   6        1.46       -6.09     24.58 o
  -7  -1   6       43.93      102.30     41.77 o
  -6  -1   6      939.99      957.17     37.14 o
  -5  -1   6      102.70      100.23     20.36 o
  -4  -1   6      441.28      484.02     46.02 o
  -3  -1   6      615.65      613.67     37.13 o
  -2  -1   6     7115.96     7610.66    140.41 o
  -1  -1   6     5070.81     5414.85    168.13 o
   0  -1   6     7129.82     7144.07    347.67 o
   1  -1   6     4748.52     4835.57    165.50 o
   2  -1   6       40.66       33.16      6.83 o
   3  -1   6       47.60       46.09      8.19 o
   4  -1   6     1340.47     1491.05    122.99 o
   5  -1   6      479.11      527.41     49.76 o
   6  -1   6       15.37       27.18     19.51 o
   7  -1   6       20.92       15.19     37.49 o
  -7   0   6      184.40      141.50     31.31 o
  -6   0   6       58.68       84.04     18.62 o
  -5   0   6      225.36      206.31     16.25 o
  -4   0   6     2421.35     2621.49     92.03 o
  -3   0   6      242.82      302.65     24.08 o
  -2   0   6     2119.43     2272.86    116.29 o
  -1   0   6     3381.11     3283.09     85.36 o
   0   0   6     3680.52     3441.06    115.21 o
   1   0   6     2761.64     3127.70    101.16 o
   2   0   6    15749.38    16763.41    523.48 o
   3   0   6      977.78      988.30     41.99 o
   4   0   6       49.33       60.24      9.58 o
   5   0   6        0.05      -13.47     13.47 o
   6   0   6      160.72      112.38     17.96 o
   7   0   6       61.83      117.00    101.34 o
  -7   1   6      105.72      149.79     35.40 o
  -6   1   6       19.68       20.76     17.74 o
  -5   1   6      267.62      287.72     50.51 o
  -4   1   6      405.87      417.79     21.56 o
  -3   1   6     3536.10     3705.18    142.07 o
  -2   1   6    16214.92    17868.66    613.80 o
  -1   1   6     1364.66     1541.61     81.15 o
   0   1   6      475.29      400.34     44.53 o
   1   1   6     1359.13     1420.16     82.41 o
   2   1   6     3368.02     3319.53    200.71 o
   3   1   6       34.05       30.21     13.99 o
   4   1   6     2139.37     2228.25    120.86 o
   5   1   6       71.92       60.15     10.09 o
   6   1   6       28.64       35.53     19.07 o
   7   1   6       28.39      277.21    122.41 o
  -7   2   6      134.86      114.24     37.23 o
  -6   2   6       51.53       62.77     21.00 o
  -5   2   6      403.51      426.30     20.51 o
  -4   2   6      378.52      415.29     41.87 o
  -3   2   6      664.24      697.70     20.45 o
  -2   2   6      255.05      223.34     12.12 o
  -1   2   6     3606.08     3444.70    107.86 o
   0   2   6     3028.11     2605.29     73.91 o
   1   2   6      804.66      797.97     40.80 o
   2   2   6       70.17      104.05      8.13 o
   3   2   6     2826.70     3064.82    162.43 o
   4   2   6     2782.71     2791.54    146.27 o
   5   2   6      111.20      101.46     11.29 o
   6   2   6      383.54      391.90     31.43 o
   7   2   6       38.30      104.70     32.14 o
  -7   3   6       72.21       42.26     38.46 o
  -6   3   6        5.21       -8.60     33.36 o
  -5   3   6      940.70      969.79     79.43 o
  -4   3   6       68.61       54.48     12.19 o
  -3   3   6     2992.86     3120.01    118.08 o
  -2   3   6      333.67      444.10     14.02 o
  -1   3   6     9351.44     9892.18    313.99 o
   0   3   6      137.06      143.96      7.39 o
   1   3   6    12897.27    12971.86    766.24 o
   2   3   6     1952.05     2236.46     70.08 o
   3   3   6      993.95     1069.45     83.53 o
   4   3   6      666.82      679.01     41.61 o
   5   3   6      690.25      722.87     34.95 o
   6   3   6      201.66      198.68     27.83 o
   7   3   6       22.83       34.71     31.78 o
  -7   4   6       18.01       39.73     39.67 o
  -6   4   6        8.17       46.28     25.43 o
  -5   4   6      139.65      154.10     22.09 o
  -4   4   6      981.35     1034.78     33.81 o
  -3   4   6     3527.79     3765.37    128.65 o
  -2   4   6       87.47       68.33      7.44 o
  -1   4   6     1517.60     1565.28     71.92 o
   0   4   6     1044.68      887.44     23.41 o
   1   4   6    10982.84    11656.39   1063.89 o
   2   4   6      481.95      478.14     60.87 o
   3   4   6     7420.30     8931.75    573.67 o
   4   4   6      397.02      376.46     33.08 o
   5   4   6       15.55       14.91      9.59 o
   6   4   6       99.26       97.65     12.87 o
   7   4   6      262.83      244.62     32.37 o
  -7   5   6        1.81      -37.56     37.56 o
  -6   5   6      110.32       89.08     20.76 o
  -5   5   6       29.91        4.66     17.15 o
  -4   5   6      353.97      372.71     25.49 o
  -3   5   6      248.84      215.68     13.19 o
  -2   5   6     7871.99     8090.11    360.41 o
  -1   5   6     1599.83     1547.26     97.62 o
   0   5   6      752.37      689.12     15.34 o
   1   5   6     3296.95     3328.45    109.14 o
   2   5   6     2847.37     2961.59    230.44 o
   3   5   6      770.82      773.78     48.86 o
   4   5   6      661.19      753.13     61.96 o
   5   5   6      921.51      933.84     92.70 o
   6   5   6      138.77      125.93     14.81 o
   7   5   6        6.73       -1.46     31.79 o
  -7   6   6       16.39       24.27     39.93 o
  -6   6   6      307.44      282.97     40.25 o
  -5   6   6      184.06      195.19     26.57 o
  -4   6   6      636.71      721.28     54.25 o
  -3   6   6       35.36       35.11     10.29 o
  -2   6   6      689.17      618.74     38.25 o
  -1   6   6      182.78      151.09     11.07 o
   0   6   6     5737.62     5029.80    106.03 o
   1   6   6     1534.95     1451.98     40.80 o
   2   6   6      849.14     1030.46     85.79 o
   3   6   6     1034.26     1100.45     70.63 o
   4   6   6      494.21      563.56     22.24 o
   5   6   6      866.31      844.13     41.89 o
   6   6   6      323.00      286.89     17.08 o
   7   6   6      141.93      150.11     33.91 o
  -6   7   6       45.57      -22.96     35.47 o
  -5   7   6      133.31      124.18     20.01 o
  -4   7   6      279.68      287.20     19.91 o
  -3   7   6     1182.94     1200.76     39.87 o
  -2   7   6        5.99       34.85     13.03 o
  -1   7   6      461.80      415.03     17.60 o
   0   7   6     1563.15     1350.26     39.67 o
   1   7   6     1209.11     1371.58     34.05 o
   2   7   6     3466.49     3388.37    120.53 o
   3   7   6       69.25       97.79     24.65 o
   4   7   6        1.63      -19.66     25.98 o
   5   7   6      176.05      177.77     15.74 o
   6   7   6      313.52      289.49     19.28 o
   7   7   6      125.10       93.59     29.98 o
  -6   8   6       33.51       37.98     36.74 o
  -5   8   6       19.32       66.18     19.18 o
  -4   8   6       45.45      105.27     25.99 o
  -3   8   6       34.15       -7.02     15.43 o
  -2   8   6     1467.03     1367.37     42.35 o
  -1   8   6      969.53      976.42     39.53 o
   0   8   6      566.06      528.06     18.00 o
   1   8   6      241.58      249.12     10.76 o
   2   8   6     1433.65     1464.24     54.62 o
   3   8   6      510.48      542.31     30.21 o
   4   8   6     3384.11     3698.19    312.20 o
   5   8   6        5.88      -15.01     15.01 o
   6   8   6       12.38      -34.73     34.73 o
   7   8   6       82.47      -19.28     35.35 o
  -6   9   6       54.53      107.46     41.89 o
  -5   9   6        9.15      -17.77     32.69 o
  -4   9   6      177.89      170.67     21.59 o
  -3   9   6      353.59      319.51     19.07 o
  -2   9   6      245.91      215.84     17.75 o
  -1   9   6     1827.00     1601.43     62.33 o
   0   9   6     1079.08      981.05     35.85 o
   1   9   6     1668.75     1604.32     48.32 o
   2   9   6       61.20       65.40     27.99 o
   3   9   6      695.40      859.10    109.21 o
   4   9   6      970.97     1016.62    104.53 o
   5   9   6       71.35       95.19     33.35 o
   6   9   6      526.15      511.12     30.19 o
   7   9   6        0.74      -26.14     29.28 o
  -6  10   6        2.33       79.11     38.02 o
  -5  10   6       35.95       37.21     41.21 o
  -4  10   6      154.76      196.89     25.50 o
  -3  10   6      163.46      136.33     15.86 o
  -2  10   6       65.02       90.42     12.99 o
  -1  10   6      715.45      642.51     55.46 o
   0  10   6        2.04       17.83      8.74 o
   1  10   6     1913.25     1790.17     71.01 o
   2  10   6        1.27       20.70      8.53 o
   3  10   6      235.15      234.92     38.14 o
   4  10   6        0.38      -15.25     15.25 o
   5  10   6      118.24      140.05     19.43 o
   6  10   6        0.49       59.78     24.68 o
   7  10   6       62.11       68.49     32.33 o
  -5  11   6       43.26       -0.30     39.56 o
  -4  11   6       32.95      -25.49     53.89 o
  -3  11   6      154.85      119.05     22.13 o
  -2  11   6     1199.76     1172.58     49.58 o
  -1  11   6      136.03      138.58     12.06 o
   0  11   6      930.92      931.30     26.01 o
   1  11   6      294.10      281.67     33.34 o
   2  11   6       52.91       38.15      9.88 o
   3  11   6      664.76      706.36     34.90 o
   4  11   6        3.89       18.37     15.03 o
   5  11   6       61.81       27.01     23.40 o
   6  11   6       63.36       36.96     23.44 o
   7  11   6        1.16       81.04     35.11 o
  -5  12   6       84.63       57.66     37.25 o
  -4  12   6        3.52       10.45     37.65 o
  -3  12   6       72.23      109.96     21.51 o
  -2  12   6       48.80       56.78     16.62 o
  -1  12   6       58.54       55.93     11.27 o
   0  12   6     1456.56     1488.81     48.77 o
   1  12   6      376.31      343.37     26.01 o
   2  12   6       39.58       56.12     16.31 o
   3  12   6      197.31      156.27     11.87 o
   4  12   6      193.25      262.68     35.21 o
   5  12   6       14.21       -7.75     20.24 o
   6  12   6       23.38       84.01     41.00 o
   7  12   6        5.51       41.72     31.98 o
  -4  13   6        0.13      -42.10     42.10 o
  -3  13   6      434.57      497.49     78.36 o
  -2  13   6       65.44       62.16     17.10 o
  -1  13   6       67.16      118.21     14.75 o
   0  13   6        3.58        9.07     11.43 o
   1  13   6       38.08       10.21     16.90 o
   2  13   6       81.25        9.54     18.69 o
   3  13   6        7.13       18.41     20.48 o
   4  13   6        9.68        2.88     11.35 o
   5  13   6       16.45       22.73     22.12 o
   6  13   6       39.03      112.83     33.73 o
  -4  14   6       26.06      -44.69     47.84 o
  -3  14   6      269.95      351.57     34.27 o
  -2  14   6       40.56       54.88     21.04 o
  -1  14   6      615.26      655.63     27.26 o
   0  14   6       72.51      101.32     20.68 o
   1  14   6       31.93      -10.51     20.05 o
   2  14   6       71.30       71.37     25.65 o
   3  14   6      178.00      203.74     54.99 o
   4  14   6        0.41      -21.14     21.14 o
   5  14   6        4.00        3.44     15.62 o
   6  14   6        0.23       68.86     39.76 o
  -3  15   6        2.42       12.79     30.43 o
  -2  15   6       17.21       27.29     25.24 o
  -1  15   6      172.38      219.33     17.66 o
   0  15   6      136.70      175.22     25.46 o
   1  15   6       56.62       59.12     22.34 o
   2  15   6        4.56       -2.94     24.70 o
   3  15   6       82.74       87.56     25.18 o
   4  15   6        6.00       20.18     20.32 o
   5  15   6       64.12       35.61     32.30 o
   6  15   6        1.35      104.54     46.37 o
  -3  16   6        0.12       33.17     51.05 o
  -2  16   6       37.19       42.68     43.76 o
  -1  16   6       19.37        0.50     39.88 o
   0  16   6       37.68       66.54     29.51 o
   1  16   6      112.54      137.82     27.38 o
   2  16   6       61.55      110.10     27.80 o
   3  16   6       63.27       46.24     32.25 o
   4  16   6       24.72       53.40     25.88 o
   5  16   6        0.09       33.31     39.25 o
  -2  17   6       27.99       48.41     50.85 o
  -1  17   6       32.90      122.44     48.80 o
   0  17   6       21.11       68.52     46.55 o
   1  17   6        3.78       69.55     56.55 o
   2  17   6      121.27      176.12     46.30 o
   3  17   6        6.09      199.47     53.29 o
   4  17   6       61.36       30.87     48.82 o
  -1  18   6      149.91      233.97     55.51 o
   0  18   6       92.54      109.63     48.96 o
   1  18   6        2.01      -41.09     41.09 o
   2  18   6        8.35       33.39     57.66 o
   3  18   6        1.69       14.05     51.31 o
   4  18   6       26.15       70.72     40.02 o
   2  19   6        2.00      123.24     53.16 o
  -3 -13   7        4.06        0.66     36.58 o
  -2 -13   7        5.53      908.95     88.36 o
  -1 -13   7       23.92       26.03     30.38 o
   0 -13   7       17.95      -33.41     33.41 o
  -4 -12   7       23.89       -9.72     50.14 o
  -3 -12   7        0.50       39.59     39.31 o
  -2 -12   7      212.86      111.28     40.85 o
  -1 -12   7       34.05        0.64     37.16 o
   0 -12   7       44.36       63.01     30.50 o
   1 -12   7        3.04      156.80     41.26 o
   2 -12   7        7.71       21.62     45.28 o
  -5 -11   7        5.36      -13.20     31.49 o
  -4 -11   7       75.33      103.30     25.02 o
  -3 -11   7       33.64       51.09     33.83 o
  -2 -11   7       60.05       82.79     20.94 o
  -1 -11   7       26.78       40.42     15.43 o
   0 -11   7      469.21      421.07     74.58 o
   1 -11   7        4.92        0.27     30.79 o
   2 -11   7       39.07       53.23     37.95 o
  -5 -10   7      152.80      174.24     28.01 o
  -4 -10   7      151.44      217.57     62.16 o
  -3 -10   7       66.91       71.56     21.33 o
  -2 -10   7      231.19      258.98     27.66 o
  -1 -10   7       91.69       96.65     13.89 o
   0 -10   7       18.16       -3.59     11.89 o
   1 -10   7       40.49       53.89     17.64 o
   2 -10   7      216.91      247.19     40.43 o
   3 -10   7        0.32       34.99     46.11 o
  -5  -9   7       26.08      -15.11     33.44 o
  -4  -9   7        8.51       -0.16     17.51 o
  -3  -9   7      352.94      433.82     24.56 o
  -2  -9   7       71.74       59.24     22.63 o
  -1  -9   7      280.60      256.71     23.51 o
   0  -9   7      135.83      134.87     15.41 o
   1  -9   7       48.29       54.72     37.84 o
   2  -9   7       20.32      -14.74     19.52 o
   3  -9   7       39.57       -6.07     23.59 o
   4  -9   7      110.44      183.55     41.68 o
  -6  -8   7       10.11       60.27     43.34 o
  -5  -8   7       90.41      127.55     36.33 o
  -4  -8   7       11.54      -19.01     29.78 o
  -3  -8   7       60.46      101.01     27.61 o
  -2  -8   7      159.55      162.73     15.24 o
  -1  -8   7     1229.65     1192.98     43.92 o
   0  -8   7        0.94       -5.91     21.87 o
   1  -8   7       65.65       92.99     13.61 o
   2  -8   7        6.77      -16.70     18.01 o
   3  -8   7       72.41       56.15     22.63 o
   4  -8   7       41.16       71.81     43.52 o
  -6  -7   7       12.88       19.38     21.61 o
  -5  -7   7      225.50      214.95     14.94 o
  -4  -7   7       28.92       28.92     11.80 o
  -3  -7   7      370.28      406.76     45.35 o
  -2  -7   7      105.59      101.95     14.85 o
  -1  -7   7       56.10       20.95     10.86 o
   0  -7   7       26.65       -2.06     10.89 o
   1  -7   7     1792.82     1794.68     54.85 o
   2  -7   7        2.13        3.25     14.59 o
   3  -7   7      233.79      244.84     20.36 o
   4  -7   7       15.01       -2.11     18.32 o
   5  -7   7       23.77        5.06     36.40 o
  -7  -6   7        0.15       -2.55     35.08 o
  -6  -6   7      157.58      177.81     50.73 o
  -5  -6   7       16.12       25.84     24.40 o
  -4  -6   7      501.03      501.66     31.98 o
  -3  -6   7      106.98      110.38     13.74 o
  -2  -6   7      427.75      390.99     15.16 o
  -1  -6   7       67.57       79.72      9.44 o
   0  -6   7      325.60      280.89     15.42 o
   1  -6   7      179.22      197.78     14.67 o
   2  -6   7      122.23      122.76     14.86 o
   3  -6   7      718.35      787.22     27.54 o
   4  -6   7       80.61       91.84     18.49 o
   5  -6   7       18.71       10.42     10.64 o
  -7  -5   7       11.22      -41.75     41.75 o
  -6  -5   7      132.14      138.43     35.62 o
  -5  -5   7        2.74       20.51     16.44 o
  -4  -5   7       48.95       41.05     13.39 o
  -3  -5   7       34.84       33.25     19.27 o
  -2  -5   7      843.86      791.92     24.42 o
  -1  -5   7      635.50      577.16     29.59 o
   0  -5   7     1293.05     1247.70     65.56 o
   1  -5   7       21.70       -1.73      9.08 o
   2  -5   7        1.65       49.60     48.02 o
   3  -5   7       12.30        0.47     12.20 o
   4  -5   7      350.01      383.71     35.74 o
   5  -5   7       44.47       12.44     12.85 o
  -7  -4   7       31.47       70.71     43.44 o
  -6  -4   7       25.46        1.98     27.83 o
  -5  -4   7       15.93       -6.43     22.53 o
  -4  -4   7       22.75        7.64     16.78 o
  -3  -4   7      180.77      170.99     10.13 o
  -2  -4   7       59.99       52.39      7.29 o
  -1  -4   7       57.35       74.37     11.77 o
   0  -4   7     1707.61     1575.93     64.82 o
   1  -4   7      121.78      118.40      9.21 o
   2  -4   7      984.86      959.58     42.83 o
   3  -4   7       94.38       73.47     16.86 o
   4  -4   7      307.08      316.05     20.11 o
   5  -4   7        7.46       -5.66     23.46 o
   6  -4   7       89.61       56.03     42.37 o
  -7  -3   7        1.79       -9.42     23.05 o
  -6  -3   7       61.89       44.97     17.71 o
  -5  -3   7        5.37       16.58     18.39 o
  -4  -3   7      306.59      286.94     22.59 o
  -3  -3   7      699.24      764.92     18.73 o
  -2  -3   7      495.96      527.91     29.55 o
  -1  -3   7      120.88      138.44     16.97 o
   0  -3   7      842.11      795.72     27.89 o
   1  -3   7     1075.35     1048.16     43.16 o
   2  -3   7     1373.70     1407.89     84.22 o
   3  -3   7      206.33      206.48     13.72 o
   4  -3   7       26.51        3.57     14.53 o
   5  -3   7        9.57       34.03     19.73 o
   6  -3   7       89.62      116.55     31.99 o
  -7  -2   7       23.93       29.74     25.17 o
  -6  -2   7       39.08       24.67     17.10 o
  -5  -2   7       16.66       -6.90     12.54 o
  -4  -2   7       20.67       14.04     11.57 o
  -3  -2   7      187.82      190.44      9.43 o
  -2  -2   7      156.39      152.11      7.73 o
  -1  -2   7      296.51      262.73      8.24 o
   0  -2   7       21.68       17.71      5.52 o
   1  -2   7      110.50      101.60     12.07 o
   2  -2   7       61.29       78.00      7.22 o
   3  -2   7      689.06      741.29     43.77 o
   4  -2   7       46.33       35.81     19.90 o
   5  -2   7        4.65        0.22     20.42 o
   6  -2   7       67.14       69.71     30.50 o
  -7  -1   7        6.22       35.55     37.96 o
  -6  -1   7        0.05      -16.36     16.36 o
  -5  -1   7       38.86       91.52     24.00 o
  -4  -1   7      523.47      536.00     36.00 o
  -3  -1   7      427.23      429.87     35.15 o
  -2  -1   7       27.67       25.55      6.14 o
  -1  -1   7     3150.16     3291.77    120.32 o
   0  -1   7     1908.83     1939.23     78.89 o
   1  -1   7      672.40      625.61     20.03 o
   2  -1   7      282.63      326.42     17.60 o
   3  -1   7      242.99      287.70     18.59 o
   4  -1   7      200.89      204.95     26.80 o
   5  -1   7      635.46      676.59     28.93 o
   6  -1   7       55.60       29.22     44.98 o
   7  -1   7       14.89       27.29     30.97 o
  -7   0   7       21.52      -30.95     30.95 o
  -6   0   7       14.10       32.41     18.60 o
  -5   0   7       57.60       69.42     26.31 o
  -4   0   7      109.07      144.03     27.89 o
  -3   0   7      336.01      383.84     40.82 o
  -2   0   7       73.01       93.63      9.78 o
  -1   0   7      218.46      227.99      9.48 o
   0   0   7      209.14      195.38     11.91 o
   1   0   7      875.92      870.70     31.39 o
   2   0   7       21.64       21.60      6.22 o
   3   0   7       38.92       48.22      8.85 o
   4   0   7       18.53       31.48      9.55 o
   5   0   7        6.31       -5.83     25.84 o
   6   0   7        4.19        0.57     27.28 o
   7   0   7       35.37       50.73     32.32 o
  -7   1   7       31.98      -20.34     31.47 o
  -6   1   7      104.06       51.87     23.24 o
  -5   1   7      317.66      294.68     19.13 o
  -4   1   7      246.34      228.22     20.11 o
  -3   1   7      497.70      571.17     33.80 o
  -2   1   7     1255.10     1469.20     59.70 o
  -1   1   7     5459.59     5447.43    194.77 o
   0   1   7      248.99      227.28     18.36 o
   1   1   7     1674.23     1888.76    128.00 o
   2   1   7        1.40        7.19      6.29 o
   3   1   7       36.07       54.86      8.68 o
   4   1   7      584.37      591.92     36.67 o
   5   1   7        7.74        5.99     11.25 o
   6   1   7       33.29       27.65     18.85 o
   7   1   7        0.43       -9.39     29.61 o
  -7   2   7        8.61       65.85     40.40 o
  -6   2   7       38.22       53.34     22.85 o
  -5   2   7      159.03      138.76     15.00 o
  -4   2   7     1231.04     1218.08     60.36 o
  -3   2   7      888.93      876.72     29.89 o
  -2   2   7      175.83      211.51     15.19 o
  -1   2   7        1.49        9.61      7.74 o
   0   2   7      384.75      380.33     15.62 o
   1   2   7      912.99      977.43     38.75 o
   2   2   7     1567.08     1857.09    103.42 o
   3   2   7      186.91      200.67     19.90 o
   4   2   7      128.15      163.85     14.67 o
   5   2   7       80.81       78.29     15.89 o
   6   2   7       38.60       61.25     25.77 o
   7   2   7        3.88        5.26     45.28 o
  -7   3   7        6.95      -42.56     42.56 o
  -6   3   7       65.51       99.95     21.43 o
  -5   3   7       51.53       74.39     14.98 o
  -4   3   7     1251.11     1267.67     68.04 o
  -3   3   7      837.67      885.10     46.42 o
  -2   3   7      285.05      312.94     18.37 o
  -1   3   7      471.42      533.68     26.62 o
   0   3   7      951.74      918.97     51.30 o
   1   3   7      337.63      373.52     34.32 o
   2   3   7      110.97      147.01     19.28 o
   3   3   7      808.72      811.35     48.77 o
   4   3   7      112.31      105.80     22.57 o
   5   3   7      147.26      148.62     27.35 o
   6   3   7       83.17       64.55     13.86 o
   7   3   7       30.42      105.51     43.75 o
  -7   4   7       13.10       -3.46     47.81 o
  -6   4   7      169.72      215.60     24.33 o
  -5   4   7       15.18       24.21     19.91 o
  -4   4   7      105.44      106.35     11.23 o
  -3   4   7        1.72       16.30      9.85 o
  -2   4   7     2249.73     2583.47    143.26 o
  -1   4   7       11.62       20.21      7.10 o
   0   4   7     3030.40     2954.65     79.54 o
   1   4   7     4720.94     4819.75    417.32 o
   2   4   7      613.65      617.35     58.23 o
   3   4   7      735.21      768.29     53.09 o
   4   4   7        3.56        3.16     11.43 o
   5   4   7      541.51      552.80     41.70 o
   6   4   7       27.91       19.39     13.74 o
   7   4   7       19.21       58.92     35.26 o
  -7   5   7       10.20       13.55     33.80 o
  -6   5   7       94.80       97.48     47.68 o
  -5   5   7      281.33      272.93     13.76 o
  -4   5   7     2033.01     2435.72     84.18 o
  -3   5   7       81.44       96.21     10.22 o
  -2   5   7      136.97      148.31     18.13 o
  -1   5   7       40.99       29.24      6.11 o
   0   5   7     8328.75     7869.50    201.81 o
   1   5   7      278.25      248.46     10.41 o
   2   5   7     2087.31     2000.28    138.30 o
   3   5   7      118.86      147.77     11.01 o
   4   5   7      513.53      498.67     49.91 o
   5   5   7       13.54       -3.36     11.23 o
   6   5   7      125.82      155.25     42.13 o
   7   5   7        2.21      -33.43     33.43 o
  -7   6   7       15.68       22.74     38.80 o
  -6   6   7       12.24       37.35     38.25 o
  -5   6   7      626.66      649.13     28.18 o
  -4   6   7      152.91      189.31     17.81 o
  -3   6   7      243.76      267.05     15.13 o
  -2   6   7     4453.85     4543.61    223.86 o
  -1   6   7      676.29      707.52     33.10 o
   0   6   7        4.82        3.50      5.30 o
   1   6   7      112.66      102.17      6.93 o
   2   6   7     4822.01     4971.08    421.08 o
   3   6   7      210.15      197.01     12.97 o
   4   6   7     1620.00     1803.33    222.91 o
   5   6   7       15.39       25.75     11.24 o
   6   6   7       57.57       40.88     15.33 o
   7   6   7        2.14       72.04     31.12 o
  -6   7   7        2.23      -27.98     37.40 o
  -5   7   7      266.11      255.94     39.31 o
  -4   7   7       36.33       34.46     15.66 o
  -3   7   7     1846.64     1992.85     98.86 o
  -2   7   7      361.83      353.26     34.90 o
  -1   7   7     4368.75     4161.57    136.72 o
   0   7   7     3486.86     3253.49     72.05 o
   1   7   7       31.67       40.35     15.04 o
   2   7   7      168.89      145.10     24.46 o
   3   7   7     1277.34     1432.20    163.26 o
   4   7   7      111.22      117.34     15.18 o
   5   7   7        0.32       28.61     19.59 o
   6   7   7       10.42       -1.91     12.78 o
   7   7   7        3.89       30.86     32.53 o
  -6   8   7       99.37      104.60     47.02 o
  -5   8   7      505.91      483.39     30.25 o
  -4   8   7        1.00        3.97     30.45 o
  -3   8   7      144.14      151.28     14.33 o
  -2   8   7        7.11       23.04     30.39 o
  -1   8   7     5032.24     4833.00    149.66 o
   0   8   7      514.42      494.73     23.08 o
   1   8   7     4283.55     4112.23    146.23 o
   2   8   7      192.87      196.08     14.23 o
   3   8   7      367.08      411.83     29.48 o
   4   8   7        1.03      -12.07     12.07 o
   5   8   7      389.88      353.60     35.29 o
   6   8   7      320.82      237.58     33.07 o
   7   8   7       26.45      153.45     75.69 o
  -6   9   7        9.15       55.95     42.05 o
  -5   9   7      336.54      397.76     30.20 o
  -4   9   7      294.29      284.15     21.62 o
  -3   9   7     1628.82     1495.40     48.85 o
  -2   9   7      146.68      160.09     12.04 o
  -1   9   7      117.76      109.42      9.69 o
   0   9   7     1616.20     1522.10     36.99 o
   1   9   7     3121.91     2809.78    142.09 o
   2   9   7        9.16       17.36     10.58 o
   3   9   7     1111.58     1168.40    139.10 o
   4   9   7      145.11      140.34     25.52 o
   5   9   7      308.31      285.03     21.39 o
   6   9   7      173.97      215.24     45.99 o
   7   9   7       46.50       41.66     26.44 o
  -6  10   7       11.29      -49.64     49.64 o
  -5  10   7        1.35      -38.55     38.55 o
  -4  10   7      205.25      248.16     29.53 o
  -3  10   7      237.44      209.97     15.36 o
  -2  10   7     1263.43     1374.78     57.45 o
  -1  10   7     1186.11     1135.99     52.33 o
   0  10   7        7.25       34.44     10.82 o
   1  10   7       19.75        9.21     11.15 o
   2  10   7     1755.80     1696.22     55.20 o
   3  10   7     1652.88     1824.36    207.21 o
   4  10   7      467.91      494.75     22.08 o
   5  10   7     1076.43     1115.20     44.47 o
   6  10   7        1.76       40.17    141.33 o
   7  10   7       34.72       69.58     34.42 o
  -5  11   7       82.05       40.10     38.37 o
  -4  11   7       14.03       -3.90     21.04 o
  -3  11   7       54.60       49.67     15.60 o
  -2  11   7     1212.10     1180.82     45.20 o
  -1  11   7      380.08      360.67     16.34 o
   0  11   7     3674.24     3607.95    128.19 o
   1  11   7      368.00      342.14     21.44 o
   2  11   7       87.36      118.36     11.37 o
   3  11   7      350.84      310.83     21.77 o
   4  11   7      563.34      694.52     73.66 o
   5  11   7      525.05      512.79     33.34 o
   6  11   7        7.51       -8.24     20.79 o
   7  11   7       80.36      100.55     29.27 o
  -5  12   7      104.83      146.98     38.12 o
  -4  12   7      254.83      208.81     41.34 o
  -3  12   7      190.36      193.60     18.95 o
  -2  12   7       85.31      102.33     16.83 o
  -1  12   7      522.74      545.16     29.70 o
   0  12   7     1293.73     1237.61     36.00 o
   1  12   7        7.91        9.85     19.06 o
   2  12   7     2284.46     2159.74     76.82 o
   3  12   7      108.40       91.85     11.77 o
   4  12   7      148.11      123.55     50.38 o
   5  12   7       46.17       41.61     25.91 o
   6  12   7      223.37      265.91     32.76 o
   7  12   7       82.79       39.51     31.04 o
  -4  13   7        7.12        7.98     26.20 o
  -3  13   7      650.69      681.67     29.47 o
  -2  13   7      116.77      109.10     15.06 o
  -1  13   7      186.29      156.90     18.67 o
   0  13   7       20.06       18.41     20.66 o
   1  13   7      547.71      529.11     35.12 o
   2  13   7     1277.14     1200.00    104.80 o
   3  13   7        7.66       23.86     19.65 o
   4  13   7      852.51      883.60     65.23 o
   5  13   7      148.93      119.74     20.19 o
   6  13   7        5.80      -33.16     33.16 o
  -4  14   7        0.33      -29.35     43.10 o
  -3  14   7      165.45      174.55     27.34 o
  -2  14   7        8.58       17.22     16.65 o
  -1  14   7      759.00      810.28     42.69 o
   0  14   7      561.14      611.60     34.92 o
   1  14   7       42.25       78.46     20.44 o
   2  14   7       20.64        1.90     20.76 o
   3  14   7      570.41      551.10     47.89 o
   4  14   7      216.40      230.64     21.68 o
   5  14   7      198.96      192.25     43.10 o
   6  14   7       65.66      226.87     43.58 o
  -3  15   7        9.75       42.26     89.22 o
  -2  15   7        3.17       19.69     58.44 o
  -1  15   7      398.50      353.11     21.47 o
   0  15   7       92.85      127.01     24.11 o
   1  15   7      798.94      816.80     37.27 o
   2  15   7      167.10      160.81     26.56 o
   3  15   7       29.99       20.78     25.66 o
   4  15   7      113.76      156.59     66.22 o
   5  15   7      118.40      178.60     38.42 o
   6  15   7       83.41       25.94     47.12 o
  -3  16   7       34.01       -7.41     61.57 o
  -2  16   7      142.46      192.63     58.53 o
  -1  16   7       19.84       38.10     20.10 o
   0  16   7       35.73      -11.90     26.16 o
   1  16   7      315.11      393.78     33.33 o
   2  16   7      176.73      114.89     24.40 o
   3  16   7      193.95      148.77     26.22 o
   4  16   7        3.37       21.78     25.87 o
   5  16   7        5.54       68.65     47.23 o
  -2  17   7       76.39      111.93     46.48 o
  -1  17   7        1.51        8.17     43.57 o
   0  17   7       68.89      260.31     40.91 o
   1  17   7        0.48       27.11     39.95 o
   2  17   7       70.28       96.50     53.56 o
   3  17   7       31.68       22.50     53.94 o
   4  17   7       74.12       75.38     31.87 o
  -1  18   7        9.30        6.23     49.15 o
   0  18   7      252.51      325.98     64.11 o
   1  18   7        3.85       25.41     43.46 o
   2  18   7       43.48       -5.32     44.82 o
   3  18   7        4.03      -51.06     51.06 o
   4  18   7       47.32       65.93     27.78 o
   1  19   7       13.52       26.42     46.26 o
   2  19   7       34.16       -3.41     53.23 o
  -3 -12   8       28.70       61.89     40.89 o
  -2 -12   8        0.58      -22.63     34.89 o
  -1 -12   8        0.26       -1.92     37.39 o
   0 -12   8        2.65        0.21     28.95 o
   1 -12   8        0.87      -20.42     39.55 o
  -4 -11   8       20.64       39.06     31.15 o
  -3 -11   8       16.97       12.50     19.63 o
  -2 -11   8       21.18      100.77     75.22 o
  -1 -11   8       48.56       87.72     24.71 o
   0 -11   8       11.26        6.24     25.07 o
   1 -11   8        2.99       76.20     38.40 o
   2 -11   8        8.52       -0.68     35.43 o
  -5 -10   8       49.62       -1.13     27.07 o
  -4 -10   8        0.56       46.11     28.50 o
  -3 -10   8       54.83       56.48     17.56 o
  -2 -10   8        4.90       -8.14     22.85 o
  -1 -10   8       83.36       97.57     17.66 o
   0 -10   8        0.26       14.40     10.87 o
   1 -10   8       40.98       55.96     26.57 o
   2 -10   8       22.13      -28.79     28.79 o
   3 -10   8        1.01        6.66     35.37 o
  -5  -9   8       11.08      -14.01     54.38 o
  -4  -9   8       20.16       29.77     18.58 o
  -3  -9   8      101.64      167.09     38.79 o
  -2  -9   8        3.14       -0.80     20.08 o
  -1  -9   8       37.49       24.72     25.84 o
   0  -9   8       25.41       65.48     46.91 o
   1  -9   8      165.35      171.00     21.32 o
   2  -9   8       32.34       23.00     21.44 o
   3  -9   8        1.56       23.82     35.90 o
  -6  -8   8        0.09       -8.29     39.01 o
  -5  -8   8        3.09      -19.36     28.60 o
  -4  -8   8      236.03      202.88     28.65 o
  -3  -8   8       85.92      108.69     16.30 o
  -2  -8   8      104.31      114.50     17.96 o
  -1  -8   8      134.31      130.13     12.43 o
   0  -8   8        6.83       19.57     12.97 o
   1  -8   8       78.85      109.63     28.43 o
   2  -8   8       90.67       63.33     20.22 o
   3  -8   8       25.18       19.58     14.70 o
   4  -8   8       31.42       49.54     42.45 o
  -6  -7   8       33.69      -13.27     21.65 o
  -5  -7   8       34.83       29.98     16.19 o
  -4  -7   8       32.40       33.79     25.90 o
  -3  -7   8       38.45       34.65     22.50 o
  -2  -7   8      613.02      609.17     28.20 o
  -1  -7   8       24.61        6.36     10.19 o
   0  -7   8       21.48       20.80     13.45 o
   1  -7   8        6.16       21.23     24.78 o
   2  -7   8       25.94       74.69     16.42 o
   3  -7   8      151.53      121.93     37.13 o
   4  -7   8       49.32       91.13     32.43 o
  -6  -6   8      112.02      134.53     23.87 o
  -5  -6   8       49.67       53.50     23.28 o
  -4  -6   8      324.53      326.14     23.63 o
  -3  -6   8       45.85       11.49     20.81 o
  -2  -6   8      212.12      160.38     12.19 o
  -1  -6   8      174.84      177.48     17.12 o
   0  -6   8     1295.92     1290.80     55.14 o
   1  -6   8       31.50        7.09     24.26 o
   2  -6   8       15.15       13.16     14.69 o
   3  -6   8       75.91      125.32     31.80 o
   4  -6   8       70.54       95.42     26.07 o
   5  -6   8       49.10       37.93     46.32 o
  -6  -5   8       46.51       -3.95     18.36 o
  -5  -5   8      320.56      309.74     17.25 o
  -4  -5   8      213.20      235.12     13.42 o
  -3  -5   8      353.22      402.58     16.10 o
  -2  -5   8      383.14      384.15     26.83 o
  -1  -5   8      469.66      467.61     32.94 o
   0  -5   8     1072.65     1016.62     60.16 o
   1  -5   8      629.85      674.06     23.53 o
   2  -5   8     1840.48     1987.15    103.15 o
   3  -5   8        0.03      -10.83     23.74 o
   4  -5   8        5.47       27.30     16.47 o
   5  -5   8        0.07      500.23    417.72 o
  -6  -4   8       58.89       49.90     18.58 o
  -5  -4   8      178.78      175.27     16.81 o
  -4  -4   8      390.04      380.60     14.59 o
  -3  -4   8     2655.38     2748.32     89.02 o
  -2  -4   8      450.03      418.45     25.44 o
  -1  -4   8      206.17      177.18     24.33 o
   0  -4   8      594.13      516.76     37.00 o
   1  -4   8      388.16      392.43     15.93 o
   2  -4   8      205.99      240.67     29.28 o
   3  -4   8       93.63      106.86     19.26 o
   4  -4   8      179.79      213.73     18.96 o
   5  -4   8       29.78       15.44     21.01 o
  -7  -3   8       90.17       58.48     38.52 o
  -6  -3   8       38.21        5.67     17.04 o
  -5  -3   8      524.54      476.14     21.26 o
  -4  -3   8      143.60      127.14     11.13 o
  -3  -3   8      826.81      782.19     31.14 o
  -2  -3   8      422.88      465.77     22.15 o
  -1  -3   8     2318.54     2213.80    101.97 o
   0  -3   8       34.43       21.33     10.57 o
   1  -3   8      511.27      488.72     19.70 o
   2  -3   8      338.49      358.65     29.09 o
   3  -3   8      108.29      126.35     16.04 o
   4  -3   8      101.95       70.20     18.39 o
   5  -3   8       16.71        6.80     33.45 o
   6  -3   8       59.20        7.76     42.22 o
  -7  -2   8        2.66       54.64     41.71 o
  -6  -2   8      395.28      384.10     23.79 o
  -5  -2   8      199.57      237.92     42.64 o
  -4  -2   8      904.42     1002.15     27.26 o
  -3  -2   8      352.02      365.27     19.15 o
  -2  -2   8      135.58      142.53      7.14 o
  -1  -2   8     1231.56     1183.20     47.71 o
   0  -2   8      745.05      681.57     24.71 o
   1  -2   8     3726.43     3834.55     96.40 o
   2  -2   8       90.57      109.51     13.17 o
   3  -2   8        6.30       11.21     10.43 o
   4  -2   8        7.50       -7.02     14.48 o
   5  -2   8      327.10      350.82     24.92 o
   6  -2   8        7.01      -32.70     32.70 o
  -7  -1   8        8.76       13.42     33.42 o
  -6  -1   8       16.17       24.94     16.37 o
  -5  -1   8      139.99      115.10     17.46 o
  -4  -1   8      484.13      497.50     30.60 o
  -3  -1   8     2349.71     2418.32    113.48 o
  -2  -1   8      248.24      246.29     10.29 o
  -1  -1   8     2360.61     2442.24     99.27 o
   0  -1   8      625.50      603.92     22.51 o
   1  -1   8      469.60      494.10     16.37 o
   2  -1   8     1571.52     1588.94     60.72 o
   3  -1   8     1942.76     2097.25    119.40 o
   4  -1   8       75.04       91.68     16.63 o
   5  -1   8        6.48       -5.92     15.65 o
   6  -1   8       84.67       36.32     20.80 o
  -7   0   8       38.10       63.43     39.61 o
  -6   0   8       95.06       84.36     16.52 o
  -5   0   8        2.03       21.90     26.38 o
  -4   0   8     1055.80     1164.19     70.36 o
  -3   0   8     1234.01     1238.31     53.47 o
  -2   0   8     3610.25     3857.58    120.75 o
  -1   0   8      487.84      494.22     29.70 o
   0   0   8     5380.59     5280.25    168.98 o
   1   0   8     2364.53     2383.68    138.57 o
   2   0   8     1512.05     1710.44     58.92 o
   3   0   8      355.42      368.16     15.05 o
   4   0   8     1086.07     1116.03     74.53 o
   5   0   8      573.15      582.36     27.42 o
   6   0   8       14.09      124.54    173.61 o
  -7   1   8       17.08      -19.89     34.48 o
  -6   1   8      142.54      149.93     26.53 o
  -5   1   8      169.98      157.06     22.26 o
  -4   1   8     2214.90     2295.74    129.50 o
  -3   1   8      209.11      224.25     22.33 o
  -2   1   8      202.91      235.30     18.08 o
  -1   1   8     5018.98     5472.77    237.54 o
   0   1   8     8093.84     7689.44    710.99 o
   1   1   8      207.97      235.27     19.83 o
   2   1   8      228.22      222.12     10.57 o
   3   1   8      214.70      212.04     20.73 o
   4   1   8     1057.11     1163.23     39.14 o
   5   1   8       99.33      119.55     13.79 o
   6   1   8      193.97      225.17     24.24 o
   7   1   8       44.48       57.15     43.19 o
  -7   2   8        0.13        1.42     34.92 o
  -6   2   8      115.63      201.41     47.09 o
  -5   2   8      672.37      665.27     33.44 o
  -4   2   8      283.39      286.76     26.47 o
  -3   2   8     1373.22     1465.12     63.57 o
  -2   2   8      949.01     1094.86     51.34 o
  -1   2   8       84.78      102.04      8.82 o
   0   2   8     1499.40     1464.79    108.63 o
   1   2   8     5240.89     5104.06    141.41 o
   2   2   8     4328.05     4814.18    239.17 o
   3   2   8      156.10      181.44      9.73 o
   4   2   8      226.81      243.65     14.38 o
   5   2   8      443.06      449.04     26.39 o
   6   2   8      209.78      254.26     51.58 o
   7   2   8       12.11       76.84     43.20 o
  -7   3   8       41.68      -12.47     48.48 o
  -6   3   8        0.19      -13.60     19.98 o
  -5   3   8       13.81       19.76     13.58 o
  -4   3   8       46.99       60.98     15.18 o
  -3   3   8     3194.33     3442.16    211.68 o
  -2   3   8      260.63      281.25     20.91 o
  -1   3   8     5402.82     5219.14    175.91 o
   0   3   8     1283.53     1162.70     38.70 o
   1   3   8     2180.65     2285.61     94.36 o
   2   3   8      627.54      747.89     49.03 o
   3   3   8     4304.16     4719.26    288.50 o
   4   3   8     1014.69     1070.01     83.91 o
   5   3   8        2.92        6.87     12.43 o
   6   3   8       22.29       40.67     16.50 o
   7   3   8       48.56       84.49     33.06 o
  -7   4   8       10.31      -30.73     45.55 o
  -6   4   8       97.85       89.04     25.60 o
  -5   4   8       77.56       82.32      9.44 o
  -4   4   8       88.02       73.52      9.15 o
  -3   4   8      488.50      514.00     17.20 o
  -2   4   8     2730.89     2904.64     95.94 o
  -1   4   8     5886.92     5646.86    215.18 o
   0   4   8      317.96      304.68     11.60 o
   1   4   8       37.89       40.67     10.60 o
   2   4   8     3590.58     3826.88    274.94 o
   3   4   8     1106.46     1174.40     86.26 o
   4   4   8       24.60       34.73     27.04 o
   5   4   8     1239.77     1161.96    120.08 o
   6   4   8      243.48      227.83     16.82 o
   7   4   8        0.18        3.24     32.34 o
  -7   5   8       12.76       45.48     37.78 o
  -6   5   8      117.30      139.05    103.12 o
  -5   5   8      416.90      408.24     28.14 o
  -4   5   8     2009.20     2126.00    187.71 o
  -3   5   8       35.00       26.01     12.64 o
  -2   5   8       19.67       45.09      8.21 o
  -1   5   8     1102.33      956.72     48.75 o
   0   5   8     4264.77     4111.85    151.58 o
   1   5   8     7769.81     7817.02    764.54 o
   2   5   8      741.56      837.57     82.40 o
   3   5   8      737.92      755.78     40.08 o
   4   5   8     1382.11     1399.61    118.82 o
   5   5   8      200.69      195.29     15.54 o
   6   5   8        5.08       18.43     14.01 o
   7   5   8      233.62      257.56     40.76 o
  -6   6   8       10.89      -48.33     48.33 o
  -5   6   8      143.15      138.52     13.37 o
  -4   6   8      237.23      188.45     15.74 o
  -3   6   8       67.54       62.00      9.22 o
  -2   6   8     1097.36     1209.99     73.03 o
  -1   6   8      181.61      199.80      9.47 o
   0   6   8     3082.16     3189.69     90.11 o
   1   6   8      202.99      194.21      8.89 o
   2   6   8     5096.24     5623.41    442.30 o
   3   6   8     2495.15     2827.87    284.47 o
   4   6   8      437.07      439.78     19.24 o
   5   6   8      102.11      125.04     21.84 o
   6   6   8      106.32       90.61     15.26 o
   7   6   8       64.18       61.28     34.43 o
  -6   7   8       39.45        3.77     43.17 o
  -5   7   8      300.89      301.51     23.21 o
  -4   7   8      298.77      285.27     22.31 o
  -3   7   8      511.30      523.77     31.95 o
  -2   7   8     2270.67     2254.33    124.08 o
  -1   7   8      128.50       98.72      9.10 o
   0   7   8     1991.58     1838.51     63.96 o
   1   7   8      173.51      145.66     12.04 o
   2   7   8      452.01      515.77     87.40 o
   3   7   8       59.35       64.01     20.60 o
   4   7   8      634.09      684.83     63.74 o
   5   7   8      322.15      346.31     17.49 o
   6   7   8       19.42       26.62     17.82 o
   7   7   8       17.74      -22.52     33.54 o
  -6   8   8        0.18       15.61     47.22 o
  -5   8   8      134.41       97.95     47.87 o
  -4   8   8        0.83       28.01     14.15 o
  -3   8   8       26.36        5.14     12.17 o
  -2   8   8      196.50      184.93     11.72 o
  -1   8   8      552.89      522.70     22.13 o
   0   8   8      902.26      808.50     25.02 o
   1   8   8      222.06      208.54     10.06 o
   2   8   8      934.10     1037.43     83.03 o
   3   8   8        4.39       14.74     11.52 o
   4   8   8       92.09       92.88     11.65 o
   5   8   8       32.19       62.23     24.64 o
   6   8   8      296.37      283.99     53.11 o
   7   8   8       73.53       61.41     27.49 o
  -6   9   8        1.02        2.76     42.31 o
  -5   9   8      118.22       47.81     50.29 o
  -4   9   8       21.50       26.50     22.48 o
  -3   9   8      759.13      729.15     57.62 o
  -2   9   8      636.80      609.89     25.45 o
  -1   9   8       81.36       85.98     18.78 o
   0   9   8      180.23      157.34      9.37 o
   1   9   8     1338.49     1148.88     65.42 o
   2   9   8      752.31      747.44     22.37 o
   3   9   8      366.45      421.92     41.26 o
   4   9   8      210.34      223.98     14.79 o
   5   9   8      249.63      315.65     58.26 o
   6   9   8      100.69      132.75     57.44 o
   7   9   8      146.56      156.60     31.61 o
  -6  10   8       85.66       54.39     42.06 o
  -5  10   8       37.25      -36.41     38.59 o
  -4  10   8        1.10      -18.17     18.17 o
  -3  10   8       36.40       35.85     19.44 o
  -2  10   8       12.55       41.96     13.27 o
  -1  10   8     1177.79     1021.66     29.88 o
   0  10   8        6.26       14.19      9.24 o
   1  10   8      112.32      113.80     11.08 o
   2  10   8       13.94        6.43     13.77 o
   3  10   8      537.39      668.36     92.02 o
   4  10   8       33.27       33.51     14.91 o
   5  10   8      109.38      108.90     20.99 o
   6  10   8      142.40      241.97     97.60 o
   7  10   8       18.99       42.84     32.47 o
  -5  11   8       51.83      -37.62     37.62 o
  -4  11   8       97.80       54.44     17.94 o
  -3  11   8      257.60      306.21     44.27 o
  -2  11   8        0.49       26.22     13.00 o
  -1  11   8      244.04      230.95     14.23 o
   0  11   8     1647.05     1515.81     40.40 o
   1  11   8       96.10      134.30     24.86 o
   2  11   8      121.67      116.79     19.47 o
   3  11   8       69.40       78.79     10.48 o
   4  11   8      226.68      292.45     98.12 o
   5  11   8      452.32      501.02     28.38 o
   6  11   8       14.52      -24.24     24.24 o
   7  11   8        7.78       45.38     35.32 o
  -5  12   8       12.55      103.45     46.66 o
  -4  12   8      151.43      114.68     19.77 o
  -3  12   8       95.84      103.05     16.02 o
  -2  12   8      315.21      329.44     20.42 o
  -1  12   8       60.94       35.99     12.12 o
   0  12   8        3.17      -16.39     16.39 o
   1  12   8      158.85      175.16     19.30 o
   2  12   8      596.80      667.73     41.64 o
   3  12   8       14.07       -4.54     18.55 o
   4  12   8        0.90       -1.89     21.40 o
   5  12   8       10.61      -14.71     19.77 o
   6  12   8       17.13       73.69     29.04 o
  -4  13   8       11.05        8.27     32.14 o
  -3  13   8       85.84       70.02     21.99 o
  -2  13   8      162.51      149.55     18.31 o
  -1  13   8      748.25      792.81     58.02 o
   0  13   8      171.72      159.69     32.47 o
   1  13   8        4.22        8.23     34.13 o
   2  13   8      281.15      259.59     23.37 o
   3  13   8        8.95        5.88     12.11 o
   4  13   8      105.74      108.36     36.73 o
   5  13   8        4.85        6.60     17.63 o
   6  13   8        3.40       40.96     81.01 o
  -4  14   8       26.40       18.82     40.86 o
  -3  14   8       55.02       90.00     25.61 o
  -2  14   8      100.24       92.16     18.63 o
  -1  14   8      208.14      213.16     22.84 o
   0  14   8        8.27      -18.95     20.88 o
   1  14   8      304.04      300.87     22.27 o
   2  14   8        9.13       22.77     45.90 o
   3  14   8       41.89       53.70     22.90 o
   4  14   8       58.72       88.97     15.38 o
   5  14   8       28.11       19.09     28.62 o
   6  14   8        9.97      -23.81     32.72 o
  -3  15   8        1.54       18.20     37.03 o
  -2  15   8      101.81      163.40     50.05 o
  -1  15   8        6.80       -9.19     19.06 o
   0  15   8        1.35        5.64     28.17 o
   1  15   8      312.57      350.03     33.14 o
   2  15   8      141.82      147.44     67.51 o
   3  15   8       71.25       77.03     85.82 o
   4  15   8       27.97       52.31     33.49 o
   5  15   8        6.12       20.93     30.31 o
   6  15   8        3.27       -9.55     33.92 o
  -3  16   8        6.65      -17.97     50.12 o
  -2  16   8      342.31      348.73     62.97 o
  -1  16   8       21.88       32.83     37.70 o
   0  16   8       74.50       88.62     25.27 o
   1  16   8        6.72       27.57     28.14 o
   2  16   8        1.02      -12.08     18.97 o
   3  16   8      115.01      160.48     36.10 o
   4  16   8       18.26       15.83     32.89 o
   5  16   8       26.25       44.66     40.42 o
  -2  17   8       69.81      170.55     41.22 o
  -1  17   8       34.21       36.80     38.50 o
   0  17   8       86.26       96.62     41.70 o
   1  17   8       10.75       -9.15     48.65 o
   2  17   8       27.48       26.00     39.10 o
   3  17   8        5.45      -36.12     56.93 o
   4  17   8       43.00       56.08     29.61 o
  -1  18   8       24.54      -28.53     42.53 o
   0  18   8      102.50      102.24     45.90 o
   1  18   8       69.39       47.37     54.07 o
   2  18   8      157.35      224.58     63.06 o
   3  18   8        2.74       83.02     52.12 o
   4  18   8       23.11       74.41     47.32 o
   0  19   8        8.67      140.61     39.38 o
   1  19   8        0.99       33.47     49.64 o
   2  19   8        8.51      -52.39     52.39 o
  -2 -12   9        1.49      -38.26     38.26 o
  -1 -12   9        3.13       66.33     40.65 o
  -3 -11   9        0.38       68.64     46.64 o
  -2 -11   9      120.41       63.76     55.55 o
  -1 -11   9       29.41        4.50     44.58 o
   0 -11   9        0.47      -24.26     24.26 o
   1 -11   9        4.57        1.11     42.88 o
  -4 -10   9        0.94       69.93     40.08 o
  -3 -10   9      182.95      200.81     23.47 o
  -2 -10   9       73.64      115.33     33.62 o
  -1 -10   9       24.53       37.26     27.65 o
   0 -10   9       81.65       65.13     17.54 o
   1 -10   9        0.93       22.53     17.09 o
   2 -10   9       19.72       75.79     35.57 o
  -5  -9   9       36.23       27.51     29.78 o
  -4  -9   9       56.03       34.37     19.70 o
  -3  -9   9        1.19       -4.97     18.63 o
  -2  -9   9       18.00        8.87     27.31 o
  -1  -9   9      225.38      287.55     21.76 o
   0  -9   9       82.88       54.25     23.51 o
   1  -9   9       53.88       32.98     25.39 o
   2  -9   9       62.47       61.48     25.79 o
   3  -9   9        1.17       11.85     30.33 o
  -5  -8   9       59.09       21.92     21.98 o
  -4  -8   9        0.27       27.86     35.16 o
  -3  -8   9      156.47      170.83     48.81 o
  -2  -8   9       51.77       67.58     18.62 o
  -1  -8   9        0.49        1.29     14.94 o
   0  -8   9       12.59       13.15     19.45 o
   1  -8   9      137.82      106.80     17.62 o
   2  -8   9       35.90       34.49     18.33 o
   3  -8   9       64.18       69.94     23.04 o
  -6  -7   9        6.84       71.86     38.76 o
  -5  -7   9        3.22      -11.14     15.93 o
  -4  -7   9      105.30       84.73     21.05 o
  -3  -7   9      260.30      267.73     39.30 o
  -2  -7   9       87.44       97.40     14.01 o
  -1  -7   9      376.74      354.51     26.84 o
   0  -7   9        0.40       -1.18     14.10 o
   1  -7   9        3.53       -1.11     21.74 o
   2  -7   9       50.54       66.31     22.36 o
   3  -7   9      219.59      195.82     22.44 o
   4  -7   9       11.55      -11.41     38.56 o
  -5  -6   9        4.78      -14.52     14.52 o
  -4  -6   9        0.81        5.33     13.36 o
  -3  -6   9       84.08       99.98     14.91 o
  -2  -6   9      129.59      134.15     13.41 o
  -1  -6   9      149.70      131.03     10.65 o
   0  -6   9      162.00      178.60     29.93 o
   1  -6   9      323.59      342.30     21.52 o
   2  -6   9      131.65      147.74     17.51 o
   3  -6   9       36.39       74.80     18.76 o
   4  -6   9       39.52      -25.29     27.51 o
  -6  -5   9        1.51        0.65     30.79 o
  -5  -5   9        9.24       65.71     15.08 o
  -4  -5   9      370.10      373.86     20.05 o
  -3  -5   9        2.68      -13.21     13.21 o
  -2  -5   9       34.94       38.29     10.26 o
  -1  -5   9       15.39       16.10      9.78 o
   0  -5   9      504.80      456.04     15.73 o
   1  -5   9      288.11      297.16     22.66 o
   2  -5   9      600.28      596.25     36.36 o
   3  -5   9        1.43       10.39     27.31 o
   4  -5   9        5.74        0.38     21.65 o
   5  -5   9        1.05       -6.73     41.73 o
  -6  -4   9       19.53       -7.74     20.56 o
  -5  -4   9       19.41       -4.42     22.31 o
  -4  -4   9       58.62       56.69     11.21 o
  -3  -4   9       10.15       17.67     10.79 o
  -2  -4   9      450.48      479.69     29.64 o
  -1  -4   9        2.18       -0.20     10.36 o
   0  -4   9       35.05       46.21     10.23 o
   1  -4   9       82.40       78.77     11.11 o
   2  -4   9      848.55      839.29     57.38 o
   3  -4   9       20.24       27.34     14.51 o
   4  -4   9      243.03      244.04     32.68 o
   5  -4   9        3.45        2.64     41.22 o
  -7  -3   9        0.90      -27.79     33.72 o
  -6  -3   9       23.27       28.01     19.19 o
  -5  -3   9        6.95       -5.56     25.87 o
  -4  -3   9        2.83        4.97     17.17 o
  -3  -3   9      379.99      373.51     20.27 o
  -2  -3   9      544.56      585.22     34.82 o
  -1  -3   9      531.68      520.02     29.15 o
   0  -3   9      467.86      384.83     27.93 o
   1  -3   9       42.41       51.24      9.68 o
   2  -3   9      405.26      440.33     52.42 o
   3  -3   9       21.85       11.03     11.25 o
   4  -3   9      210.58      276.77     52.51 o
   5  -3   9        0.16        6.09     23.57 o
  -7  -2   9       37.09      -21.60     37.54 o
  -6  -2   9        3.24       -7.80     17.33 o
  -5  -2   9       52.94       61.28     23.97 o
  -4  -2   9       11.41       12.23     12.61 o
  -3  -2   9       38.77       30.15     11.03 o
  -2  -2   9      588.26      598.44     17.62 o
  -1  -2   9      821.64      857.81     60.26 o
   0  -2   9      450.85      418.96     14.36 o
   1  -2   9      480.08      451.71     18.25 o
   2  -2   9       30.42       34.10      7.73 o
   3  -2   9       60.90       26.92     11.27 o
   4  -2   9        1.93       26.07     16.52 o
   5  -2   9       36.40       46.18     19.40 o
   6  -2   9       26.90      -35.26     35.26 o
  -7  -1   9       13.12       25.83     46.39 o
  -6  -1   9       11.68       -3.35     29.58 o
  -5  -1   9      233.40      263.18     29.42 o
  -4  -1   9        9.76       37.04     16.33 o
  -3  -1   9        4.09        6.55      9.21 o
  -2  -1   9      406.63      423.91     16.97 o
  -1  -1   9        2.66       -4.42      5.46 o
   0  -1   9      482.21      497.81     25.15 o
   1  -1   9      989.71     1024.17     59.94 o
   2  -1   9      391.72      418.21     24.95 o
   3  -1   9      189.85      209.49     13.16 o
   4  -1   9       60.18       56.14     21.79 o
   5  -1   9        5.79      -10.15     45.56 o
   6  -1   9        1.18       44.00     32.67 o
  -7   0   9       16.14       42.72     40.32 o
  -6   0   9        0.30        2.24     18.28 o
  -5   0   9      240.36      228.91     13.99 o
  -4   0   9      200.13      204.34     18.14 o
  -3   0   9      635.66      644.30     25.91 o
  -2   0   9      931.87      917.56     46.90 o
  -1   0   9       52.56       71.24     10.75 o
   0   0   9      157.06      163.27     11.90 o
   1   0   9        8.46       20.53      5.82 o
   2   0   9        4.17        1.02      6.05 o
   3   0   9      500.26      495.50     34.86 o
   4   0   9       36.98       67.09     17.15 o
   5   0   9        7.00       34.13     22.24 o
   6   0   9        5.10       11.40     22.47 o
  -7   1   9       21.28       49.44     45.59 o
  -6   1   9        0.26       -3.74     17.43 o
  -5   1   9      151.63      135.28     25.65 o
  -4   1   9       10.45       16.82      8.24 o
  -3   1   9      661.83      675.87     42.45 o
  -2   1   9        0.30        5.20      6.75 o
  -1   1   9      814.17      847.76     44.02 o
   0   1   9       54.98       50.52     13.03 o
   1   1   9      270.71      329.26     30.06 o
   2   1   9        4.42       10.73      6.47 o
   3   1   9       73.17       80.74      8.70 o
   4   1   9       31.98       32.22     14.07 o
   5   1   9       97.32       74.16     12.69 o
   6   1   9       55.08      153.01     23.97 o
  -7   2   9       34.20      -23.04     38.59 o
  -6   2   9       92.65       71.58     21.26 o
  -5   2   9       13.79        2.61     13.86 o
  -4   2   9       29.88       45.14     10.93 o
  -3   2   9      584.42      591.64     31.89 o
  -2   2   9     1067.58     1243.49     78.18 o
  -1   2   9     1527.07     1585.50     55.08 o
   0   2   9       10.17       15.71     15.91 o
   1   2   9        3.71        1.38      4.82 o
   2   2   9      158.11      156.09      8.57 o
   3   2   9        3.03       16.17     13.12 o
   4   2   9      137.44      140.80     11.42 o
   5   2   9        4.18      -13.52     13.52 o
   6   2   9       25.10       53.93     19.04 o
   7   2   9       22.84      -18.29     38.30 o
  -7   3   9        3.89      -31.68     34.07 o
  -6   3   9      207.73      129.61     22.97 o
  -5   3   9      148.95      158.56     10.71 o
  -4   3   9      124.45      142.40     18.06 o
  -3   3   9        1.40        5.62     10.06 o
  -2   3   9      211.98      244.51     18.74 o
  -1   3   9      802.30      823.48     39.15 o
   0   3   9      211.32      184.86     15.65 o
   1   3   9      121.46       98.81     17.70 o
   2   3   9      155.08      204.44     16.20 o
   3   3   9        0.37      -10.83     10.83 o
   4   3   9       96.27      104.72     10.35 o
   5   3   9       49.61       53.01     16.21 o
   6   3   9       11.29       -6.41     15.57 o
   7   3   9        5.91      -29.41     30.87 o
  -6   4   9       53.62       53.12     24.13 o
  -5   4   9        3.55        5.09      8.79 o
  -4   4   9      568.02      576.38     52.44 o
  -3   4   9        2.83        7.63      7.87 o
  -2   4   9      360.46      413.47     15.53 o
  -1   4   9       12.93        9.86      8.27 o
   0   4   9      188.62      189.93     21.28 o
   1   4   9     3353.70     3733.05    150.88 o
   2   4   9      935.43      965.66     52.80 o
   3   4   9      374.15      387.98     35.88 o
   4   4   9       16.21       36.57      9.74 o
   5   4   9       67.16       59.66     14.28 o
   6   4   9        0.25       -4.78     14.94 o
   7   4   9       20.88       76.07     38.07 o
  -6   5   9       11.56      -28.68     28.68 o
  -5   5   9      101.13       97.69     11.35 o
  -4   5   9      246.04      215.60     17.02 o
  -3   5   9      232.02      237.23     18.88 o
  -2   5   9     2622.23     2852.40    140.57 o
  -1   5   9     1652.01     1699.41     82.89 o
   0   5   9       33.71       42.93      4.90 o
   1   5   9       50.00       57.93      6.37 o
   2   5   9      873.18      943.53    108.09 o
   3   5   9      656.85      683.95     33.35 o
   4   5   9     1147.66     1105.21     88.58 o
   5   5   9       13.18       10.56     14.53 o
   6   5   9        0.04      -11.43     11.43 o
   7   5   9        2.03      -24.19     39.17 o
  -6   6   9       95.49       56.16     37.02 o
  -5   6   9       73.60       71.16     23.26 o
  -4   6   9       96.28      119.66     13.69 o
  -3   6   9      311.43      313.19     17.31 o
  -2   6   9     1201.11     1235.47     58.72 o
  -1   6   9      541.31      588.70     34.12 o
   0   6   9     2546.09     2432.21     59.21 o
   1   6   9       28.35       31.20     14.19 o
   2   6   9      205.53      225.68     34.46 o
   3   6   9      348.04      338.75     72.47 o
   4   6   9      414.06      377.20     32.53 o
   5   6   9        4.32      -15.75     15.75 o
   6   6   9       86.69       60.87     25.57 o
   7   6   9        0.88       37.51     39.74 o
  -6   7   9        2.88        1.36     38.11 o
  -5   7   9      434.73      425.44     32.39 o
  -4   7   9      113.24      118.33     18.61 o
  -3   7   9     1057.64     1199.36    101.99 o
  -2   7   9       63.18       95.06     25.28 o
  -1   7   9      503.24      493.90     40.58 o
   0   7   9     1420.19     1381.23     39.05 o
   1   7   9     4788.12     4472.52    251.71 o
   2   7   9      340.75      349.48     37.88 o
   3   7   9       34.62       36.80     10.58 o
   4   7   9       70.01       54.71     17.94 o
   5   7   9       67.21       91.08     15.81 o
   6   7   9      150.39      126.75     39.79 o
   7   7   9        2.69      -34.87     34.87 o
  -6   8   9        4.00       82.30     45.31 o
  -5   8   9        2.67       31.29     18.00 o
  -4   8   9       89.53       58.79     50.03 o
  -3   8   9      992.52      998.64     97.05 o
  -2   8   9       37.73       56.89     10.60 o
  -1   8   9      600.99      582.84     43.57 o
   0   8   9        7.70       22.43     13.77 o
   1   8   9     2022.07     1786.52     66.34 o
   2   8   9      438.18      477.52     32.40 o
   3   8   9     2420.43     2854.97    143.70 o
   4   8   9      401.33      344.65     18.09 o
   5   8   9       89.76      125.44     20.16 o
   6   8   9        4.56       31.12     16.08 o
   7   8   9       59.31        8.34     36.52 o
  -6   9   9       54.94       31.79     43.67 o
  -5   9   9       20.72       65.75     44.07 o
  -4   9   9       12.82       14.58     18.13 o
  -3   9   9      330.45      332.65     17.42 o
  -2   9   9      949.06      957.07     46.93 o
  -1   9   9     3555.59     3339.17    197.76 o
   0   9   9        3.51       -9.85      9.85 o
   1   9   9      119.62      131.44      9.48 o
   2   9   9      600.41      497.25     17.21 o
   3   9   9     1858.06     2015.33    185.77 o
   4   9   9      368.17      329.62     35.55 o
   5   9   9      382.76      369.91     36.86 o
   6   9   9      172.44      126.98     15.59 o
   7   9   9        1.78      -31.78     31.78 o
  -5  10   9        8.23      -32.38     32.38 o
  -4  10   9      355.21      404.35     55.95 o
  -3  10   9        9.19      -13.34     13.34 o
  -2  10   9     2083.22     2094.62     94.55 o
  -1  10   9      700.09      707.19     78.83 o
   0  10   9     3207.19     2943.02    114.80 o
   1  10   9     1917.20     1811.99     92.69 o
   2  10   9       14.48       15.55     13.62 o
   3  10   9       36.09       42.65     11.69 o
   4  10   9      415.84      463.51     58.86 o
   5  10   9      251.40      228.86     20.69 o
   6  10   9       14.12       -0.28     20.57 o
   7  10   9       58.58       18.20     32.70 o
  -5  11   9        5.62       60.88     41.17 o
  -4  11   9      676.53      711.47     81.15 o
  -3  11   9      101.16      109.57     20.46 o
  -2  11   9     1385.18     1392.04    155.18 o
  -1  11   9        7.53       19.65     12.27 o
   0  11   9     1339.92     1281.52     77.11 o
   1  11   9       28.03       18.04     15.00 o
   2  11   9     1439.64     1345.04     45.13 o
   3  11   9      839.99      965.44     99.23 o
   4  11   9       50.77       51.42     25.56 o
   5  11   9       16.82       13.52     32.34 o
   6  11   9      242.36      260.75    104.04 o
  -5  12   9        8.36       52.33     40.56 o
  -4  12   9      159.12      162.66     57.13 o
  -3  12   9      663.66      651.86     29.21 o
  -2  12   9      777.37      839.91     36.99 o
  -1  12   9        3.02        3.31     12.47 o
   0  12   9      696.03      652.30     31.28 o
   1  12   9       69.20       20.46     17.64 o
   2  12   9      654.84      635.83     20.50 o
   3  12   9       22.01       21.58      9.90 o
   4  12   9      776.07      856.67     90.81 o
   5  12   9      188.53      225.30     40.34 o
   6  12   9        9.06      -36.84     36.84 o
  -4  13   9        0.94       71.00     56.31 o
  -3  13   9       14.38       71.90     43.19 o
  -2  13   9      126.34      196.73     18.82 o
  -1  13   9      550.10      488.44     65.73 o
   0  13   9      399.48      387.90     25.28 o
   1  13   9       15.61       20.87     17.41 o
   2  13   9      203.39      225.42     15.35 o
   3  13   9      453.87      440.48     19.27 o
   4  13   9      318.59      312.07     18.39 o
   5  13   9       12.85        7.14     21.58 o
   6  13   9       72.37       62.03     36.99 o
  -4  14   9        4.69       34.33     48.62 o
  -3  14   9      133.48      113.87     26.02 o
  -2  14   9        1.53      -17.20     17.20 o
  -1  14   9      167.45      146.32     24.68 o
   0  14   9       26.15       13.43     19.39 o
   1  14   9      864.07      817.73     38.59 o
   2  14   9      317.26      338.69     30.38 o
   3  14   9        2.86        7.16     15.04 o
   4  14   9       91.57       86.26     15.01 o
   5  14   9      108.28       71.72     38.29 o
   6  14   9       53.88      -14.28     31.35 o
  -3  15   9      170.08      189.15     30.14 o
  -2  15   9       55.17       60.06     36.58 o
  -1  15   9      242.91      234.64     20.45 o
   0  15   9        2.85        0.06     21.27 o
   1  15   9      252.90      275.59     26.77 o
   2  15   9        4.24       41.74     22.12 o
   3  15   9     1130.87     1215.86     69.89 o
   4  15   9       85.42      134.35     15.21 o
   5  15   9        2.37       42.34     18.61 o
  -3  16   9       11.30       24.62     54.92 o
  -2  16   9      117.16       95.40     27.75 o
  -1  16   9      175.47      179.29     21.48 o
   0  16   9       22.82      -28.22     28.22 o
   1  16   9      145.34      205.49     30.13 o
   2  16   9      214.93      161.82     26.08 o
   3  16   9       74.37       73.24     30.29 o
   4  16   9        8.83      -19.92     39.77 o
   5  16   9      179.85      309.62     45.89 o
  -2  17   9       38.39       47.02     47.27 o
  -1  17   9       33.15       14.50     53.37 o
   0  17   9      226.02      300.93     49.30 o
   1  17   9       78.06      124.97     79.46 o
   2  17   9      134.40       62.42    104.61 o
   3  17   9       34.83       26.97     49.08 o
   4  17   9       52.31       -2.67    101.83 o
  -1  18   9       11.80       98.42     49.29 o
   0  18   9        7.04       85.73     52.36 o
   1  18   9       57.31       94.25     45.64 o
   2  18   9      130.29      164.17     62.01 o
   3  18   9        0.98      -27.32     42.39 o
   4  18   9        5.81       -5.59     44.82 o
   0  19   9       17.01      -38.46     42.53 o
   1  19   9        0.15       61.31     43.72 o
   2  19   9       29.78       63.51     53.76 o
  -2 -11  10       13.31       63.84     41.17 o
  -1 -11  10       15.96       15.38     30.75 o
   0 -11  10       11.26      -20.37     20.37 o
  -4 -10  10        1.31       16.75     21.85 o
  -3 -10  10        5.27      -24.30     54.85 o
  -2 -10  10       15.28       13.78     25.51 o
  -1 -10  10        0.02       27.49     28.20 o
   0 -10  10        0.45        3.13     19.11 o
   1 -10  10       12.69       14.31     36.80 o
  -4  -9  10       23.20       79.89     35.20 o
  -3  -9  10       36.79       29.66     22.12 o
  -2  -9  10       38.16       47.92     31.25 o
  -1  -9  10       85.08       51.13     22.22 o
   0  -9  10        1.09        2.95     18.80 o
   1  -9  10       15.95       15.51     15.15 o
   2  -9  10        0.70       35.05     34.58 o
  -5  -8  10       27.92       70.66     42.22 o
  -4  -8  10        0.65        7.32     19.44 o
  -3  -8  10        8.03      -33.40     33.40 o
  -2  -8  10      278.32      306.60     50.34 o
  -1  -8  10       37.46       46.81     15.00 o
   0  -8  10       99.22      110.06     33.06 o
   1  -8  10       15.28       57.29     22.22 o
   2  -8  10       10.36      -22.20     22.20 o
   3  -8  10       18.01       90.05     40.29 o
  -5  -7  10        4.77       -1.94     19.12 o
  -4  -7  10      113.71      109.18     18.49 o
  -3  -7  10       70.14       46.44     15.06 o
  -2  -7  10        0.89       -9.85     19.48 o
  -1  -7  10       18.12       42.40     13.55 o
   0  -7  10      277.71      262.61     24.76 o
   1  -7  10       43.82       17.65     17.64 o
   2  -7  10       19.78       25.41     19.63 o
   3  -7  10       16.64      -17.12     24.98 o
  -6  -6  10        0.14        8.60     27.97 o
  -5  -6  10      107.78       73.25     16.96 o
  -4  -6  10      289.12      263.62     19.62 o
  -3  -6  10       68.48      103.12     18.77 o
  -2  -6  10      192.44      222.86     20.06 o
  -1  -6  10        3.72       -5.89     17.54 o
   0  -6  10       34.79       36.37     12.68 o
   1  -6  10       56.59       31.47     24.15 o
   2  -6  10       76.03       87.37     17.55 o
   3  -6  10       64.83       19.67     17.84 o
   4  -6  10       22.90       11.77     23.12 o
  -6  -5  10       50.08       83.02     49.98 o
  -5  -5  10       19.06       11.91     15.05 o
  -4  -5  10        1.34       14.30     29.40 o
  -3  -5  10      295.90      375.62     52.35 o
  -2  -5  10      309.78      352.11     23.36 o
  -1  -5  10      165.03      170.41     14.63 o
   0  -5  10      124.39      105.03     11.73 o
   1  -5  10      104.11      125.87     13.67 o
   2  -5  10       77.61       86.51     15.12 o
   3  -5  10      166.84      186.35     21.36 o
   4  -5  10       33.53        8.94     11.42 o
  -6  -4  10        0.42      -14.47     34.27 o
  -5  -4  10      321.00      324.38     21.40 o
  -4  -4  10       81.32       61.21     20.80 o
  -3  -4  10        8.02        6.22     13.10 o
  -2  -4  10       13.30       51.77     18.68 o
  -1  -4  10     1010.62      936.61     56.40 o
   0  -4  10      243.41      198.42     22.40 o
   1  -4  10       80.74       69.39     11.09 o
   2  -4  10      242.18      249.07     43.26 o
   3  -4  10        4.88       -0.60     15.87 o
   4  -4  10        6.06       15.04     20.89 o
   5  -4  10       10.78       23.92     28.79 o
  -6  -3  10       52.95        8.27     19.35 o
  -5  -3  10      226.05      217.35     18.03 o
  -4  -3  10       42.43       31.86     12.48 o
  -3  -3  10      582.45      634.14     20.25 o
  -2  -3  10      151.94      142.50      9.73 o
  -1  -3  10       27.62       29.61      8.37 o
   0  -3  10      233.77      233.52     11.86 o
   1  -3  10     1434.02     1482.91     63.28 o
   2  -3  10        7.45       -3.39     11.38 o
   3  -3  10      186.47      187.47     16.04 o
   4  -3  10       17.85       26.02     26.21 o
   5  -3  10       62.68       38.78     19.87 o
  -6  -2  10        0.11        6.55     21.63 o
  -5  -2  10       24.81        2.27     53.39 o
  -4  -2  10      462.34      471.70     30.20 o
  -3  -2  10      129.15      142.20     21.00 o
  -2  -2  10      276.61      307.26     17.64 o
  -1  -2  10     1228.57     1218.94     70.41 o
   0  -2  10      827.44      803.30     21.97 o
   1  -2  10      175.08      201.82     21.69 o
   2  -2  10      179.87      193.15     10.89 o
   3  -2  10      745.52      806.73     43.28 o
   4  -2  10       40.05       48.50     21.34 o
   5  -2  10       75.39      111.92     48.75 o
  -6  -1  10      242.79      240.99     36.97 o
  -5  -1  10      120.39      146.46     16.34 o
  -4  -1  10        6.58       -7.76     12.80 o
  -3  -1  10       88.14       82.85      8.65 o
  -2  -1  10     2717.08     2956.79    188.87 o
  -1  -1  10      996.99      993.79     62.98 o
   0  -1  10      434.98      423.65     25.14 o
   1  -1  10     1185.60     1204.93     61.55 o
   2  -1  10        6.16        8.16     35.82 o
   3  -1  10      143.72      177.90     12.45 o
   4  -1  10      195.70      218.36     19.70 o
   5  -1  10      196.72      190.01     21.74 o
   6  -1  10       42.85       42.03     36.90 o
  -6   0  10       63.18      112.00     32.85 o
  -5   0  10       41.46       29.43     16.30 o
  -4   0  10      509.13      506.04     44.33 o
  -3   0  10      207.64      220.41      9.93 o
  -2   0  10      191.81      223.26     21.29 o
  -1   0  10      532.18      483.07     47.26 o
   0   0  10     4391.00     4768.88    258.12 o
   1   0  10      407.68      401.73     43.97 o
   2   0  10     1000.05     1067.86     80.89 o
   3   0  10      352.95      343.21     26.69 o
   4   0  10      299.91      317.80     16.41 o
   5   0  10      211.51      262.15     24.43 o
   6   0  10      145.37       79.52     64.09 o
  -6   1  10        0.29       -6.82     16.51 o
  -5   1  10      354.70      376.39     44.48 o
  -4   1  10      305.66      332.57     29.27 o
  -3   1  10      163.42      156.82     20.40 o
  -2   1  10     3883.73     3930.32    129.58 o
  -1   1  10      151.19      151.98     17.47 o
   0   1  10      483.65      485.72     54.09 o
   1   1  10      216.70      219.42     17.09 o
   2   1  10     2852.42     3042.67    198.42 o
   3   1  10      137.97      137.43     10.34 o
   4   1  10      225.94      219.58     22.88 o
   5   1  10      140.64      140.70     14.81 o
   6   1  10       61.10       58.81     33.44 o
  -7   2  10       26.74      -27.91     35.75 o
  -6   2  10       23.77       37.90     14.75 o
  -5   2  10        8.08      -13.77     19.75 o
  -4   2  10        1.87       -3.80     12.38 o
  -3   2  10     1597.50     1718.66     97.70 o
  -2   2  10      769.56      815.79     24.13 o
  -1   2  10      713.64      667.79     39.72 o
   0   2  10     2335.29     2135.04    180.33 o
   1   2  10        7.25       11.45     17.50 o
   2   2  10      454.39      481.03     30.56 o
   3   2  10     1530.11     1667.69     90.07 o
   4   2  10     1271.89     1175.22     48.41 o
   5   2  10        6.30        0.17     13.77 o
   6   2  10       61.22       79.85     22.50 o
  -7   3  10       58.27       49.45     35.86 o
  -6   3  10        2.57        5.80     35.41 o
  -5   3  10      355.58      337.96     24.83 o
  -4   3  10       17.66        5.21      8.55 o
  -3   3  10       30.98       22.41     12.14 o
  -2   3  10      149.80      168.35     14.99 o
  -1   3  10     4977.11     4757.30    166.93 o
   0   3  10       58.97       47.15     13.02 o
   1   3  10     2224.32     2237.40     90.52 o
   2   3  10      851.88      893.30     22.91 o
   3   3  10      701.87      764.90     48.14 o
   4   3  10       64.29       80.12     19.16 o
   5   3  10      202.43      243.03     20.61 o
   6   3  10      166.77      156.84     18.90 o
  -6   4  10       25.65       32.04     26.84 o
  -5   4  10      191.04      183.84     12.70 o
  -4   4  10      413.16      412.79     30.40 o
  -3   4  10     1737.68     1825.46     56.20 o
  -2   4  10        0.25       -3.54     11.54 o
  -1   4  10      197.89      206.24     15.62 o
   0   4  10      351.54      277.78     41.15 o
   1   4  10     4536.16     4260.19    326.27 o
   2   4  10       95.47      104.57     23.17 o
   3   4  10      493.10      464.00     16.42 o
   4   4  10      361.88      364.07     30.89 o
   5   4  10      202.18      247.20     25.01 o
   6   4  10        5.55       24.31     15.74 o
  -6   5  10        1.30       -8.10     27.59 o
  -5   5  10       19.43       38.63     14.79 o
  -4   5  10      239.53      232.38     19.34 o
  -3   5  10      656.29      664.14     50.87 o
  -2   5  10     2204.07     2262.02    128.91 o
  -1   5  10      196.68      151.80     17.39 o
   0   5  10       43.93       32.85     18.64 o
   1   5  10      440.04      404.42     39.37 o
   2   5  10      986.01     1040.69     30.73 o
   3   5  10     1715.10     1767.31     71.64 o
   4   5  10       16.32       18.07     11.06 o
   5   5  10      363.81      333.38     22.54 o
   6   5  10       85.43       19.81     21.54 o
   7   5  10        5.49       17.13     34.58 o
  -6   6  10      141.38      232.70     47.54 o
  -5   6  10      135.17      105.81     13.77 o
  -4   6  10       47.27       56.01     14.89 o
  -3   6  10        6.06       10.59     11.16 o
  -2   6  10      779.87      742.59     58.06 o
  -1   6  10      232.63      264.67     19.94 o
   0   6  10     2647.82     2783.84    164.14 o
   1   6  10      734.34      742.55    102.51 o
   2   6  10      157.12      161.78     14.51 o
   3   6  10      429.39      504.25     19.46 o
   4   6  10      472.58      551.92     35.30 o
   5   6  10      334.71      293.69     18.13 o
   6   6  10       22.16       22.27     12.09 o
   7   6  10        5.07       34.32     37.20 o
  -6   7  10       31.32       11.90     31.67 o
  -5   7  10       31.59       49.99     23.72 o
  -4   7  10      315.20      360.86     21.17 o
  -3   7  10      437.88      437.16     37.54 o
  -2   7  10      118.57      103.60     11.46 o
  -1   7  10      591.64      524.39     42.59 o
   0   7  10     1380.99     1247.06     45.73 o
   1   7  10        1.94       14.43      9.02 o
   2   7  10     1616.03     1746.99    190.38 o
   3   7  10      286.81      285.14     37.40 o
   4   7  10      168.42      208.89     28.31 o
   5   7  10       17.67       27.94     14.49 o
   6   7  10      123.23       71.53     27.33 o
   7   7  10      132.21       83.10     26.42 o
  -6   8  10       43.88       24.55     45.37 o
  -5   8  10       53.59      107.63     22.92 o
  -4   8  10       85.54       91.69     16.42 o
  -3   8  10      475.28      441.67     57.67 o
  -2   8  10      237.95      198.00     32.27 o
  -1   8  10       61.73       82.86     12.03 o
   0   8  10       22.42       38.06     13.37 o
   1   8  10      476.02      477.64     24.22 o
   2   8  10      549.67      582.77     63.99 o
   3   8  10      123.61      119.89     10.57 o
   4   8  10      616.43      664.31     73.19 o
   5   8  10       85.23      102.93     26.00 o
   6   8  10      112.47       64.63     15.12 o
   7   8  10       46.61        0.45     25.36 o
  -6   9  10       32.30       16.22     42.26 o
  -5   9  10       14.57       58.09     23.85 o
  -4   9  10       48.71       44.69     15.16 o
  -3   9  10       32.25       23.74     30.16 o
  -2   9  10       20.95       58.50     15.14 o
  -1   9  10      866.07      813.24     45.86 o
   0   9  10      275.33      272.99     20.17 o
   1   9  10       62.25       80.43     10.15 o
   2   9  10       44.07       39.48     11.73 o
   3   9  10     1344.79     1573.03    174.82 o
   4   9  10      497.87      588.87     26.29 o
   5   9  10       96.08       95.23     38.34 o
   6   9  10      115.14      116.58     27.06 o
   7   9  10        6.16      -22.87     33.70 o
  -5  10  10        2.50       34.87     39.22 o
  -4  10  10      120.89       92.33     16.67 o
  -3  10  10       72.63       61.36     13.47 o
  -2  10  10       31.88       46.48     11.62 o
  -1  10  10      628.37      569.22     36.74 o
   0  10  10       90.50       68.71     11.72 o
   1  10  10      934.86      904.80     28.89 o
   2  10  10       43.83       85.80     13.58 o
   3  10  10       38.70       42.18     11.93 o
   4  10  10       89.33       73.43     26.14 o
   5  10  10      255.86      330.64     50.73 o
   6  10  10       33.51       33.08     17.60 o
  -5  11  10        8.04      -19.94     38.83 o
  -4  11  10      113.20      154.10     21.77 o
  -3  11  10        1.45       45.66     16.44 o
  -2  11  10       75.27       83.53     13.52 o
  -1  11  10       16.89       19.37     14.87 o
   0  11  10       99.69       75.89     17.83 o
   1  11  10      611.47      597.88     21.55 o
   2  11  10      336.91      297.96     15.45 o
   3  11  10      110.99      155.75     13.79 o
   4  11  10        8.50        8.14     29.41 o
   5  11  10        0.04      -21.94     21.94 o
   6  11  10        2.22      -25.07     25.07 o
  -4  12  10        1.61      -25.67     25.67 o
  -3  12  10        3.66      -16.25     16.25 o
  -2  12  10      212.29      183.91     16.56 o
  -1  12  10      221.60      162.45     14.38 o
   0  12  10      190.74      168.89     16.44 o
   1  12  10      148.25      155.60     18.56 o
   2  12  10        5.90       19.13     13.33 o
   3  12  10      188.26      219.22     26.23 o
   4  12  10      130.76      153.85     30.95 o
   5  12  10       44.31       17.13     25.17 o
   6  12  10        8.26       -8.40     31.23 o
  -4  13  10        0.05        9.00     25.92 o
  -3  13  10      287.14      273.94     21.06 o
  -2  13  10      104.84       62.13     15.04 o
  -1  13  10        5.56       34.93     13.37 o
   0  13  10      346.34      364.06     25.87 o
   1  13  10      190.83      137.30     19.71 o
   2  13  10      146.91      136.45     15.28 o
   3  13  10        2.23        2.26     11.14 o
   4  13  10      106.29      145.74     17.93 o
   5  13  10        0.46       14.85     22.79 o
   6  13  10       38.26       66.63     27.88 o
  -4  14  10        8.51      -12.48     37.17 o
  -3  14  10      139.42      135.47     23.65 o
  -2  14  10        6.38       -9.53     21.19 o
  -1  14  10      102.15      146.87     17.72 o
   0  14  10       37.13       26.53     26.36 o
   1  14  10      186.61      193.86     25.05 o
   2  14  10       82.53      111.90     45.20 o
   3  14  10      107.03      103.14     16.97 o
   4  14  10       15.20        9.57     26.44 o
   5  14  10        8.28       10.49     17.60 o
   6  14  10        1.50       31.97     38.67 o
  -3  15  10       81.24       72.72     27.66 o
  -2  15  10       92.04       82.78     18.16 o
  -1  15  10      214.92      246.59     20.47 o
   0  15  10       76.72      122.23     26.65 o
   1  15  10       83.29       35.77     23.12 o
   2  15  10       46.35       70.67     49.92 o
   3  15  10       35.32       81.88     15.60 o
   4  15  10        0.03      -15.12     15.12 o
   5  15  10       49.45       64.98     20.92 o
  -3  16  10        0.11      -20.17     43.72 o
  -2  16  10        0.93       -6.67     33.31 o
  -1  16  10       16.13       50.06     20.27 o
   0  16  10      356.47      475.01     31.87 o
   1  16  10       82.95       98.57     23.26 o
   2  16  10       63.13       43.98     22.35 o
   3  16  10        0.21       -6.94     18.37 o
   4  16  10        4.97       19.66     22.59 o
   5  16  10        2.45      -30.55     43.73 o
  -2  17  10       50.77       -2.48     48.54 o
  -1  17  10       20.08       70.55     40.47 o
   0  17  10        1.16      -34.89     34.89 o
   1  17  10        7.06       -4.32     56.74 o
   2  17  10      169.70      153.59     32.36 o
   3  17  10        6.32       22.33     36.82 o
   4  17  10       13.86       27.88     38.58 o
  -1  18  10       48.86       94.10     42.73 o
   0  18  10       80.78      200.91     45.90 o
   1  18  10       12.12      -39.39     39.39 o
   2  18  10        0.56      140.65     59.00 o
   3  18  10        2.82      -28.29     55.88 o
   1  19  10       35.96       73.49     54.53 o
  -2 -10  11        0.14       13.60     36.45 o
  -1 -10  11       28.77       76.81     40.04 o
   0 -10  11       36.63      -22.39     26.04 o
  -4  -9  11        4.13       -2.27     20.20 o
  -3  -9  11       25.03       36.96     22.04 o
  -2  -9  11       96.24       15.53     39.64 o
  -1  -9  11        9.98       14.62     26.68 o
   0  -9  11       10.34       12.05     24.13 o
   1  -9  11       39.10        8.52     22.77 o
  -4  -8  11        9.34       21.44     26.84 o
  -3  -8  11       95.22      179.07     83.43 o
  -2  -8  11       18.64       40.44     63.96 o
  -1  -8  11       82.03      106.24     17.50 o
   0  -8  11       56.73       19.08     18.50 o
   1  -8  11        4.37        4.80     20.36 o
   2  -8  11        1.44       38.11     35.58 o
  -5  -7  11       54.35       34.05     34.33 o
  -4  -7  11        6.59      -11.10     17.89 o
  -3  -7  11       17.02       21.11     17.91 o
  -2  -7  11       75.02       61.86     15.08 o
  -1  -7  11      138.32      144.24     16.71 o
   0  -7  11        7.44       34.37     26.00 o
   1  -7  11      128.19      196.68     52.56 o
   2  -7  11       21.10       -2.31     17.28 o
   3  -7  11        1.83      -18.58     40.27 o
  -5  -6  11        0.83      -22.54     22.54 o
  -4  -6  11       65.39       94.13     27.25 o
  -3  -6  11       55.76       24.72     20.26 o
  -2  -6  11        0.12       10.09     14.20 o
  -1  -6  11       12.70       25.15     15.79 o
   0  -6  11      437.47      429.07     26.91 o
   1  -6  11      143.60      120.43     17.03 o
   2  -6  11       56.79       29.90     21.35 o
   3  -6  11       76.77       97.19     24.86 o
  -5  -5  11        8.06       22.21     21.42 o
  -4  -5  11      127.29      150.11     18.49 o
  -3  -5  11       17.17        7.77     14.00 o
  -2  -5  11      184.00      178.56     20.32 o
  -1  -5  11      279.58      238.68     27.97 o
   0  -5  11      256.32      226.53     25.14 o
   1  -5  11      115.85      110.70     18.72 o
   2  -5  11       17.94       18.95     14.37 o
   3  -5  11       32.39       35.53     18.93 o
   4  -5  11       55.41      -11.83     38.06 o
  -6  -4  11        0.74      -22.78     22.78 o
  -5  -4  11        8.03        9.54     29.72 o
  -4  -4  11       77.20       90.55     18.83 o
  -3  -4  11        7.39       10.55     12.51 o
  -2  -4  11      140.95      153.66     32.34 o
  -1  -4  11       49.59       47.94     18.15 o
   0  -4  11       61.22       45.96     11.39 o
   1  -4  11        5.34        6.60     31.63 o
   2  -4  11       74.09       83.45     14.33 o
   3  -4  11        0.58       -0.75     15.91 o
   4  -4  11       48.64       65.66     33.97 o
  -6  -3  11       31.87        3.23     35.36 o
  -5  -3  11        8.23        5.99     17.99 o
  -4  -3  11       29.51       39.82     13.57 o
  -3  -3  11      205.52      227.59     19.99 o
  -2  -3  11       34.23       36.79      9.43 o
  -1  -3  11        0.83       -3.46     10.88 o
   0  -3  11      412.03      372.68     27.53 o
   1  -3  11       46.44       58.67     10.39 o
   2  -3  11      322.53      311.87     15.94 o
   3  -3  11        6.84       -5.82     18.22 o
   4  -3  11        8.90       -8.77     33.50 o
   5  -3  11       36.37      -33.95     33.95 o
  -6  -2  11       35.33       60.59     16.04 o
  -5  -2  11       31.35       41.70     20.52 o
  -4  -2  11       82.08       41.88     19.93 o
  -3  -2  11       85.38      106.04     17.60 o
  -2  -2  11      199.55      192.37     14.21 o
  -1  -2  11       64.73       55.49      7.73 o
   0  -2  11       49.87       76.25     13.87 o
   1  -2  11      493.96      556.82     27.91 o
   2  -2  11       46.85       48.52     10.99 o
   3  -2  11      155.79      184.53     16.05 o
   4  -2  11       35.23       20.56     21.71 o
   5  -2  11        1.68       -8.78     26.08 o
  -6  -1  11        4.36       34.46     19.92 o
  -5  -1  11        5.88        2.66     21.13 o
  -4  -1  11        8.68       -4.41     16.22 o
  -3  -1  11      155.48      142.12     10.87 o
  -2  -1  11        9.69        7.67      9.77 o
  -1  -1  11      493.63      480.47     55.29 o
   0  -1  11       83.51       92.48      6.34 o
   1  -1  11       77.40       69.93      6.72 o
   2  -1  11       60.56       66.47      9.68 o
   3  -1  11      175.56      165.83     18.03 o
   4  -1  11        1.48        6.46     16.86 o
   5  -1  11      197.91      127.16     54.18 o
  -6   0  11        8.50       25.60     21.78 o
  -5   0  11       27.90       71.01     17.27 o
  -4   0  11       65.95       65.84     14.22 o
  -3   0  11       47.13       65.82      8.43 o
  -2   0  11        9.81        4.46     11.80 o
  -1   0  11       20.49       28.24      6.18 o
   0   0  11       37.75       65.12     14.07 o
   1   0  11       13.63       10.25     13.37 o
   2   0  11        4.48        5.90      7.97 o
   3   0  11        2.24       -6.32     16.10 o
   4   0  11       36.76       79.76     14.90 o
   5   0  11        9.80       19.31     21.98 o
   6   0  11       44.51      -14.83     27.14 o
  -6   1  11        0.17       20.18     37.60 o
  -5   1  11       32.42       34.19     16.07 o
  -4   1  11       40.90       54.11     11.13 o
  -3   1  11      173.08      177.92     18.87 o
  -2   1  11      163.20      181.61     11.33 o
  -1   1  11     2082.70     2010.54    184.88 o
   0   1  11      263.82      305.55     55.15 o
   1   1  11      367.76      372.65     31.14 o
   2   1  11       60.82       53.55      6.80 o
   3   1  11        0.36       12.74      9.80 o
   4   1  11       59.77       84.35     11.91 o
   5   1  11       38.22       51.50     16.13 o
   6   1  11       11.47       46.23     25.68 o
  -6   2  11       19.04        3.59     12.42 o
  -5   2  11      124.16       65.06     30.16 o
  -4   2  11      113.58      149.10     25.72 o
  -3   2  11      407.67      413.05     20.57 o
  -2   2  11       61.60       47.73      7.51 o
  -1   2  11        6.91       10.39     42.20 o
   0   2  11        5.89      -12.57     13.21 o
   1   2  11      203.16      175.88     20.02 o
   2   2  11       32.77       35.17     12.58 o
   3   2  11        8.25       12.75     11.14 o
   4   2  11       43.46       29.78     12.30 o
   5   2  11        9.63       -2.02     13.49 o
   6   2  11        0.32       22.57     18.47 o
  -6   3  11        4.27       17.81     26.11 o
  -5   3  11        2.18       14.11     11.67 o
  -4   3  11      607.96      590.05     23.19 o
  -3   3  11      243.61      278.16     20.21 o
  -2   3  11      183.82      176.89     15.76 o
  -1   3  11       10.01        1.92     16.16 o
   0   3  11       79.81       85.34     23.62 o
   1   3  11      318.05      335.11     45.65 o
   2   3  11        1.18        8.24      5.79 o
   3   3  11      127.35      126.82     18.87 o
   4   3  11       31.50       50.84     15.20 o
   5   3  11       12.34        6.13     13.77 o
   6   3  11       50.46       -1.47     18.15 o
  -6   4  11       51.27       55.04     26.67 o
  -5   4  11       12.01        7.69     12.14 o
  -4   4  11      112.20      111.26     16.44 o
  -3   4  11       10.96       26.79      9.93 o
  -2   4  11      605.91      597.36     23.55 o
  -1   4  11       10.37       16.36      9.77 o
   0   4  11       50.60       30.60     14.82 o
   1   4  11      256.53      227.92     17.58 o
   2   4  11       15.53       19.67      5.80 o
   3   4  11      541.63      519.00     16.02 o
   4   4  11       15.16       31.35     12.34 o
   5   4  11      118.66      115.49     14.76 o
   6   4  11        0.39       -9.33     27.98 o
  -6   5  11       72.37       30.95     27.25 o
  -5   5  11       13.11       13.04     14.42 o
  -4   5  11      299.14      297.33     25.73 o
  -3   5  11      170.64      177.17     11.50 o
  -2   5  11       84.98       85.50     13.14 o
  -1   5  11       37.36       29.63     26.71 o
   0   5  11     2311.69     2096.17     90.89 o
   1   5  11       59.74       74.37     14.84 o
   2   5  11       10.05       13.23      6.05 o
   3   5  11        3.07        1.04      8.43 o
   4   5  11      313.83      319.56     13.76 o
   5   5  11       47.50       72.96    251.95 o
   6   5  11       24.65       14.08     22.91 o
  -6   6  11        1.97       44.86     31.21 o
  -5   6  11      383.94      393.49     18.88 o
  -4   6  11      298.36      328.51     22.57 o
  -3   6  11      254.75      269.70     33.17 o
  -2   6  11      452.38      444.30     56.96 o
  -1   6  11       36.14       18.88      7.99 o
   0   6  11      787.40      827.08     69.85 o
   1   6  11       29.62       33.70      9.79 o
   2   6  11     4034.25     3972.83    562.38 o
   3   6  11       80.45       95.93     11.42 o
   4   6  11      190.34      198.53     14.78 o
   5   6  11        9.13       63.24    282.41 o
   6   6  11       59.94       34.19     20.70 o
  -6   7  11       48.46       18.81     40.78 o
  -5   7  11        0.31       11.08     13.58 o
  -4   7  11       32.62       61.10     17.28 o
  -3   7  11      990.34     1078.71     70.85 o
  -2   7  11      443.83      472.76     49.22 o
  -1   7  11      466.14      452.12     39.64 o
   0   7  11      725.30      749.48     30.93 o
   1   7  11      667.29      591.76     81.20 o
   2   7  11      920.36      964.99    169.95 o
   3   7  11      361.24      407.29     48.04 o
   4   7  11       96.34      114.07     12.65 o
   5   7  11       21.67      109.66    295.44 o
   6   7  11        4.93       -3.18      8.92 o
  -6   8  11       91.06      101.88     42.77 o
  -5   8  11       99.16      108.57     17.96 o
  -4   8  11       29.57       67.67     15.06 o
  -3   8  11      225.38      247.51     22.59 o
  -2   8  11       44.86       88.35     11.89 o
  -1   8  11     3812.92     3637.65    421.85 o
   0   8  11      448.69      437.85     14.63 o
   1   8  11      754.33      740.06     23.31 o
   2   8  11      185.58      223.69     57.55 o
   3   8  11       39.03       59.96     16.12 o
   4   8  11      152.92      156.14     15.75 o
   5   8  11       43.54       89.64     27.17 o
   6   8  11       65.47       29.05     13.32 o
  -5   9  11      242.28      306.83     34.93 o
  -4   9  11      169.99      148.87     22.48 o
  -3   9  11      353.53      324.18     19.24 o
  -2   9  11        7.31       -6.95     11.62 o
  -1   9  11      609.94      527.21     54.32 o
   0   9  11      409.92      399.76     34.73 o
   1   9  11     2285.28     2212.96    123.71 o
   2   9  11       33.53       23.24      8.55 o
   3   9  11        3.18        5.94     18.79 o
   4   9  11      140.70      145.53     16.74 o
   5   9  11      273.41      255.69     21.46 o
   6   9  11        1.57        5.51     12.83 o
  -5  10  11        0.24       59.30     32.79 o
  -4  10  11      290.86      304.91     34.04 o
  -3  10  11      385.58      445.89     34.43 o
  -2  10  11      379.38      367.69     32.37 o
  -1  10  11      390.53      408.75     75.25 o
   0  10  11      268.33      256.76     14.38 o
   1  10  11      481.93      466.09     34.00 o
   2  10  11      706.80      802.16    110.36 o
   3  10  11      621.33      688.45     79.38 o
   4  10  11       40.15       75.99     19.88 o
   5  10  11       27.17        2.71     20.00 o
   6  10  11       54.50       75.31     19.47 o
  -5  11  11       35.00       75.91     39.54 o
  -4  11  11       30.57       46.28     18.35 o
  -3  11  11        7.08       27.77     15.98 o
  -2  11  11      826.08      829.57     56.52 o
  -1  11  11      108.44      125.50     12.80 o
   0  11  11      581.66      557.30     29.24 o
   1  11  11      526.74      475.55     39.06 o
   2  11  11      445.51      445.94     23.95 o
   3  11  11       66.28       90.74     15.83 o
   4  11  11      521.57      565.25     74.50 o
   5  11  11      295.17      293.32     55.83 o
   6  11  11        4.79      -12.12     36.50 o
  -5  12  11       21.32       68.84     35.69 o
  -4  12  11       89.83       62.95     21.24 o
  -3  12  11        0.17       19.13     17.23 o
  -2  12  11      135.02       94.18     15.94 o
  -1  12  11      913.67      914.82     74.25 o
   0  12  11      888.29      844.20     78.81 o
   1  12  11        1.97       -3.69     12.22 o
   2  12  11      326.23      277.57     16.45 o
   3  12  11      228.54      302.80     24.03 o
   4  12  11      309.56      304.29     46.47 o
   5  12  11        0.78       23.25     66.38 o
   6  12  11      215.69      262.55     41.67 o
  -4  13  11       26.91       14.26     25.57 o
  -3  13  11      298.76      318.49     21.00 o
  -2  13  11      206.29      211.60     20.79 o
  -1  13  11        0.62        4.38     18.74 o
   0  13  11      120.31      123.86     20.78 o
   1  13  11      824.89      781.11     34.94 o
   2  13  11      783.44      690.55     40.70 o
   3  13  11       72.63       47.00     16.61 o
   4  13  11      207.93      262.87     20.14 o
   5  13  11      121.85      167.20     20.65 o
   6  13  11       53.96       29.48     36.37 o
  -4  14  11       26.58       50.21     49.77 o
  -3  14  11      243.58      281.95     23.55 o
  -2  14  11        0.16        2.44     21.40 o
  -1  14  11      299.88      282.84     20.76 o
   0  14  11      143.26      160.79     20.79 o
   1  14  11       82.71      105.22     47.70 o
   2  14  11      196.78      163.23     29.52 o
   3  14  11      487.02      522.85     77.94 o
   4  14  11      196.12      196.83     18.89 o
   5  14  11        1.80      -10.26     44.10 o
  -3  15  11       21.45        1.67     27.56 o
  -2  15  11       20.14       21.23     19.66 o
  -1  15  11      261.65      246.36     20.25 o
   0  15  11        0.69       10.27     53.87 o
   1  15  11      275.45      323.81     28.54 o
   2  15  11      164.09      173.15     39.35 o
   3  15  11       48.86       57.51     41.44 o
   4  15  11        6.65      -11.54     43.11 o
   5  15  11      256.61      316.50     46.22 o
  -3  16  11        1.26       -0.19     51.27 o
  -2  16  11        6.80        1.38     24.74 o
  -1  16  11        1.51        8.10     20.56 o
   0  16  11      178.62      214.74     26.47 o
   1  16  11      393.77      370.05     53.71 o
   2  16  11       22.93        7.88     28.23 o
   3  16  11      139.33      510.99    464.27 o
   4  16  11       84.56       97.62     34.61 o
   5  16  11       31.49       38.14     39.03 o
  -2  17  11      203.90      277.98     49.63 o
  -1  17  11        1.04      -34.61     34.61 o
   0  17  11       19.01       -6.12     27.15 o
   1  17  11        1.23       44.89     78.89 o
   2  17  11      209.50      205.97     32.27 o
   3  17  11      114.39      139.94     45.37 o
   4  17  11       35.38      120.75     36.69 o
  -1  18  11        1.28       47.90     40.02 o
   0  18  11      192.56      172.01     43.17 o
   1  18  11        0.18       14.06     36.16 o
   2  18  11        9.52       91.24     45.80 o
   3  18  11        0.16       51.70     50.98 o
   1  19  11       24.19       37.44     45.40 o
   2  19  11       65.58       54.08     43.56 o
  -2  -9  12        0.20        0.86     18.86 o
  -1  -9  12       44.83      -34.39     38.17 o
   0  -9  12        9.21       34.84     29.72 o
  -3  -8  12       12.52        2.45     19.05 o
  -2  -8  12        5.77        4.43     23.30 o
  -1  -8  12        0.22       16.10     23.19 o
   0  -8  12        0.91       31.84     24.15 o
   1  -8  12        5.13        7.04     16.94 o
  -4  -7  12       25.69        1.73     28.35 o
  -3  -7  12        0.13       -3.28     17.20 o
  -2  -7  12       69.06      132.57     24.32 o
  -1  -7  12       39.87       85.92     40.33 o
   0  -7  12       20.23      -12.67     18.46 o
   1  -7  12        5.99       21.05     21.87 o
   2  -7  12       19.28      -17.75     30.41 o
  -5  -6  12        1.89        1.45     30.86 o
  -4  -6  12       15.98       47.17     20.21 o
  -3  -6  12       63.00       81.22     18.10 o
  -2  -6  12      103.56      142.11     33.80 o
  -1  -6  12       46.44       88.26     16.06 o
   0  -6  12      107.95       87.93     16.75 o
   1  -6  12        5.28      -12.12     29.05 o
   2  -6  12       58.21      129.04     34.63 o
   3  -6  12        7.75       74.68     39.52 o
  -5  -5  12       35.71       47.42     31.65 o
  -4  -5  12      166.58      146.75     16.81 o
  -3  -5  12        6.32       -6.00     15.76 o
  -2  -5  12       42.89       30.77     17.74 o
  -1  -5  12      182.87      209.10     16.70 o
   0  -5  12       47.85       97.09     15.52 o
   1  -5  12        3.46        9.32     26.01 o
   2  -5  12      209.31      185.51     17.95 o
   3  -5  12        1.46       -3.54     32.92 o
  -5  -4  12       61.98       21.56     43.04 o
  -4  -4  12       47.77       52.40     20.98 o
  -3  -4  12      330.56      391.50     19.33 o
  -2  -4  12       77.29       85.64     20.83 o
  -1  -4  12        6.27       10.48     11.93 o
   0  -4  12       33.21       25.61     10.70 o
   1  -4  12      631.78      661.39     54.08 o
   2  -4  12       59.37      107.88     15.72 o
   3  -4  12        3.32        9.88     20.11 o
   4  -4  12       61.74      104.57     34.71 o
  -6  -3  12       12.54        3.04     28.07 o
  -5  -3  12       40.21       20.97     24.83 o
  -4  -3  12      162.98      159.64     38.50 o
  -3  -3  12      354.42      358.57     65.25 o
  -2  -3  12        8.83       17.37     11.71 o
  -1  -3  12      403.35      367.03     28.01 o
   0  -3  12      164.10      149.20     13.57 o
   1  -3  12        0.56        4.59     11.17 o
   2  -3  12        1.88       34.57     23.45 o
   3  -3  12      185.64      226.30     29.48 o
   4  -3  12       42.06       51.13     39.04 o
  -6  -2  12      110.29       69.11     33.21 o
  -5  -2  12       62.29       57.14     16.57 o
  -4  -2  12        1.87      -11.13     14.68 o
  -3  -2  12        1.34      -11.47     11.47 o
  -2  -2  12      494.21      551.84     90.26 o
  -1  -2  12      683.41      679.11     50.13 o
   0  -2  12       74.11       82.05      7.60 o
   1  -2  12      546.23      550.23     16.74 o
   2  -2  12      141.60      180.35     20.91 o
   3  -2  12       13.00       38.46     14.39 o
   4  -2  12        0.19      -21.34     21.34 o
  -6  -1  12       68.59       97.01     27.28 o
  -5  -1  12        0.62       -2.27     17.93 o
  -4  -1  12      444.03      504.35     57.75 o
  -3  -1  12      327.30      374.94     42.14 o
  -2  -1  12        4.12        2.79      8.12 o
  -1  -1  12       32.22       52.03      6.83 o
   0  -1  12      403.53      483.87     26.81 o
   1  -1  12      388.13      415.18     31.33 o
   2  -1  12      118.27      109.08      9.86 o
   3  -1  12      264.34      283.72     16.31 o
   4  -1  12        2.66       -3.26     28.65 o
   5  -1  12       13.21       72.24     27.74 o
  -6   0  12        7.14       -2.68     11.84 o
  -5   0  12       22.33       39.15     17.38 o
  -4   0  12      374.77      455.95     21.95 o
  -3   0  12       67.03       75.69     10.59 o
  -2   0  12      845.48      828.79     40.17 o
  -1   0  12      214.72      215.67     21.40 o
   0   0  12       25.55       78.95     16.93 o
   1   0  12      248.42      259.94     28.24 o
   2   0  12      942.95     1039.54     73.78 o
   3   0  12      188.10      206.90     35.08 o
   4   0  12       77.05       41.99     14.91 o
   5   0  12       40.95       35.34     30.36 o
  -6   1  12       17.11        7.67     13.67 o
  -5   1  12        0.17        8.64     23.21 o
  -4   1  12      307.59      262.69     15.11 o
  -3   1  12      154.93      159.15     10.37 o
  -2   1  12      654.90      692.19     46.38 o
  -1   1  12      111.12       62.16     27.43 o
   0   1  12     2250.91     2329.46    241.74 o
   1   1  12      174.16      161.61     17.62 o
   2   1  12       12.28       12.65      6.48 o
   3   1  12       10.17        9.53     19.69 o
   4   1  12      440.58      409.88     19.10 o
   5   1  12       12.92       11.86     16.42 o
  -6   2  12        0.48       -5.22     17.56 o
  -5   2  12      340.32      321.09     70.43 o
  -4   2  12       45.12       78.60     22.78 o
  -3   2  12       47.06       45.42     22.89 o
  -2   2  12       50.74       63.48      6.53 o
  -1   2  12      896.10      820.34    116.71 o
   0   2  12      560.78      536.87     60.70 o
   1   2  12      410.76      350.48     21.07 o
   2   2  12      575.55      588.37     47.69 o
   3   2  12       74.03       65.08     14.62 o
   4   2  12        0.33       -4.92     19.33 o
   5   2  12       46.51       47.25     14.78 o
   6   2  12       80.42       38.14     29.86 o
  -6   3  12        1.47       16.54     19.95 o
  -5   3  12       73.45       78.57     22.32 o
  -4   3  12       10.94       39.39     18.41 o
  -3   3  12      991.13     1072.95     60.35 o
  -2   3  12      168.56      170.91     15.36 o
  -1   3  12      343.96      305.80     34.43 o
   0   3  12        2.32        7.65     15.94 o
   1   3  12     2016.07     2014.28    118.19 o
   2   3  12      313.66      289.69      9.90 o
   3   3  12      517.78      634.40     24.08 o
   4   3  12      243.18      230.53     16.65 o
   5   3  12      155.12      151.25     25.64 o
   6   3  12        7.49        3.59     34.43 o
  -6   4  12        0.49        8.00     77.94 o
  -5   4  12       27.08       13.98     11.30 o
  -4   4  12       73.41       83.25     11.63 o
  -3   4  12      566.17      608.15     30.19 o
  -2   4  12      316.19      365.54     12.11 o
  -1   4  12     1874.31     1935.44    178.98 o
   0   4  12      235.86      276.98     19.24 o
   1   4  12        8.74       30.24     15.69 o
   2   4  12      511.13      494.02     45.48 o
   3   4  12     1279.20     1312.32     45.44 o
   4   4  12        1.64       -1.47     13.62 o
   5   4  12      199.70      164.35     41.46 o
   6   4  12       54.17       14.59     21.57 o
  -6   5  12       90.00      105.95    117.91 o
  -5   5  12       35.02       48.09     15.61 o
  -4   5  12      111.63      138.49     13.19 o
  -3   5  12       20.27       33.41      9.11 o
  -2   5  12      253.97      267.69     21.65 o
  -1   5  12      677.43      627.76     30.64 o
   0   5  12      969.12      878.40     57.54 o
   1   5  12     1910.18     1916.94    169.99 o
   2   5  12        3.30        6.32      5.49 o
   3   5  12        2.27       18.36     10.68 o
   4   5  12      328.17      381.86     17.84 o
   5   5  12      248.20      186.15     60.92 o
   6   5  12        1.40       15.07     16.78 o
  -6   6  12       22.12       74.05     55.34 o
  -5   6  12       17.75       28.05     14.19 o
  -4   6  12      241.64      229.10     28.31 o
  -3   6  12        5.85        2.16     10.01 o
  -2   6  12      104.57      101.05      9.39 o
  -1   6  12       85.45       94.42     12.91 o
   0   6  12     1835.76     1779.66     95.87 o
   1   6  12      352.07      313.84     33.79 o
   2   6  12      263.20      276.68     19.61 o
   3   6  12      689.49      694.85     23.73 o
   4   6  12       27.07       11.34     13.62 o
   5   6  12        0.40       17.03     14.12 o
   6   6  12       53.22       19.08     21.67 o
  -6   7  12       16.05       28.83     41.61 o
  -5   7  12      110.29       86.96     14.91 o
  -4   7  12      133.51      138.49     87.97 o
  -3   7  12      174.59      188.60     14.83 o
  -2   7  12      871.91      868.85     88.59 o
  -1   7  12       54.17       46.46     17.76 o
   0   7  12       48.13       71.79      5.93 o
   1   7  12        2.03        0.07     10.93 o
   2   7  12     2886.59     2966.89    299.56 o
   3   7  12       28.69       14.23      8.22 o
   4   7  12      204.38      222.49     17.32 o
   5   7  12      198.39      178.80     18.73 o
   6   7  12       23.85       16.25     21.40 o
  -5   8  12        3.40        9.19     16.23 o
  -4   8  12        7.64      -12.58     13.51 o
  -3   8  12      215.08      215.18     18.01 o
  -2   8  12      119.21      140.28     40.09 o
  -1   8  12      146.66      216.77     39.07 o
   0   8  12      491.77      509.04     33.42 o
   1   8  12      103.53      111.28     29.28 o
   2   8  12        6.80       -8.35      8.35 o
   3   8  12       28.93       60.72     17.90 o
   4   8  12      469.76      495.21     50.67 o
   5   8  12        0.81       14.03     15.26 o
   6   8  12      172.88      129.66     52.97 o
  -5   9  12       93.54      122.01     34.16 o
  -4   9  12       13.11       41.34     19.17 o
  -3   9  12        4.99       14.18     26.71 o
  -2   9  12      130.44      132.97     36.63 o
  -1   9  12      363.75      327.62     36.71 o
   0   9  12        7.13       24.09      8.63 o
   1   9  12      636.98      609.87     20.53 o
   2   9  12      592.22      689.70    104.03 o
   3   9  12      163.10      158.25     13.66 o
   4   9  12       50.78       88.66     41.14 o
   5   9  12       67.14       64.24     28.13 o
   6   9  12       29.79       27.28     14.85 o
  -5  10  12       51.72       84.61     31.59 o
  -4  10  12       66.90       73.78     30.67 o
  -3  10  12      112.01      128.55     33.81 o
  -2  10  12      206.75      192.40     16.81 o
  -1  10  12      312.90      286.23     35.45 o
   0  10  12       17.51       28.46     16.57 o
   1  10  12       47.10       40.12      9.67 o
   2  10  12        4.78        1.21     11.05 o
   3  10  12      175.47      222.71     53.38 o
   4  10  12       93.36      148.35     44.39 o
   5  10  12       15.86       47.35     27.91 o
   6  10  12       35.25        5.77     24.64 o
  -5  11  12        5.23      -12.59     38.40 o
  -4  11  12       25.13       13.74     19.87 o
  -3  11  12       34.40       59.88     26.47 o
  -2  11  12       73.25       54.53     15.98 o
  -1  11  12       48.57       42.59     12.35 o
   0  11  12      768.72      675.29     30.12 o
   1  11  12        2.65       15.86     13.76 o
   2  11  12        4.90       10.52     10.50 o
   3  11  12      174.31      202.71     33.19 o
   4  11  12       96.39       71.72     18.00 o
   5  11  12      104.99      141.11     21.27 o
   6  11  12        0.64       12.70     29.93 o
  -4  12  12       46.44       74.22     25.23 o
  -3  12  12       97.33      112.15     17.73 o
  -2  12  12      184.99      193.35     16.49 o
  -1  12  12       11.25       40.04     14.78 o
   0  12  12        4.32       -7.39     16.29 o
   1  12  12      258.31      298.33     18.03 o
   2  12  12      213.83      211.53     17.83 o
   3  12  12       14.04        7.30     18.60 o
   4  12  12        0.82      -12.27     16.26 o
   5  12  12        2.94      -19.97     19.97 o
   6  12  12        4.17        6.81     33.46 o
  -4  13  12        2.95       87.37     41.26 o
  -3  13  12      107.00       78.58     19.90 o
  -2  13  12        4.89       22.66     18.48 o
  -1  13  12      176.46      190.59     17.47 o
   0  13  12      111.09       90.43     22.71 o
   1  13  12      121.59       88.18     17.04 o
   2  13  12      187.65      206.24     18.94 o
   3  13  12       30.90       72.67    334.39 o
   4  13  12       66.91       55.22     24.92 o
   5  13  12        6.41      -23.65     24.84 o
  -4  14  12       28.12       32.06     38.42 o
  -3  14  12        1.25      -10.64     15.43 o
  -2  14  12       28.42        5.83     17.61 o
  -1  14  12      238.79      311.26     22.65 o
   0  14  12       70.92       76.87     21.36 o
   1  14  12       42.97       56.71     22.12 o
   2  14  12        3.61        4.12     16.04 o
   3  14  12       18.99       49.86     16.87 o
   4  14  12       34.90       55.46     22.95 o
   5  14  12        0.30       26.60     17.99 o
  -3  15  12       12.10      -32.77     32.77 o
  -2  15  12       29.24       21.76     19.44 o
  -1  15  12       40.59       63.74     22.67 o
   0  15  12       18.68       75.93     23.39 o
   1  15  12      278.99      306.83     29.80 o
   2  15  12       42.64       54.09     24.81 o
   3  15  12       14.18        6.33     21.31 o
   4  15  12       24.24       21.20     45.67 o
   5  15  12       33.11       -6.28     29.49 o
  -2  16  12      210.38      285.06     52.44 o
  -1  16  12       18.97       19.91     31.05 o
   0  16  12        1.16       -3.08     24.63 o
   1  16  12        2.63      -20.74     36.61 o
   2  16  12       32.33       95.65     28.04 o
   3  16  12      177.14      183.26     40.22 o
   4  16  12        7.68       -0.08     35.43 o
  -2  17  12       86.00       -2.29     43.44 o
  -1  17  12        0.19       16.09     32.47 o
   0  17  12       57.86       85.03     30.82 o
   1  17  12       13.00       56.24     61.64 o
   2  17  12       15.02       21.31     29.00 o
   3  17  12       28.46        2.52     19.36 o
   4  17  12       18.64        2.02     29.82 o
  -1  18  12        8.25      -17.48     31.39 o
   0  18  12      102.01      120.92     39.24 o
   1  18  12       66.30       38.86     49.59 o
   2  18  12       45.64       17.18     49.18 o
   3  18  12        9.98       28.78     37.14 o
  -1  -8  13       65.50      152.62     31.91 o
  -2  -7  13        1.82       61.80     38.26 o
  -1  -7  13        2.32        2.45     19.32 o
   0  -7  13        0.42      -20.43     20.43 o
  -3  -6  13       11.85       12.78     23.85 o
  -2  -6  13       24.04       70.88     23.91 o
  -1  -6  13      139.01      136.26     15.87 o
   0  -6  13        9.35       39.67     21.02 o
   1  -6  13       75.33       96.45     21.99 o
   2  -6  13       45.53       32.93     30.46 o
  -4  -5  13       29.23       74.20     28.73 o
  -3  -5  13        2.03      -15.50     18.19 o
  -2  -5  13       89.57       98.02     14.55 o
  -1  -5  13       12.63      -12.18     12.18 o
   0  -5  13       65.90       52.26     14.36 o
   1  -5  13       66.25       78.70     30.50 o
   2  -5  13       19.20       35.76     34.30 o
   3  -5  13        1.43       21.37     33.46 o
  -5  -4  13        2.04        9.95     21.98 o
  -4  -4  13       31.23       73.84     26.20 o
  -3  -4  13       20.97       11.54     14.69 o
  -2  -4  13       78.88       88.09     18.33 o
  -1  -4  13        0.55       20.81     15.26 o
   0  -4  13       82.49       67.68     12.33 o
   1  -4  13       37.45       20.00     12.52 o
   2  -4  13       38.24       67.98     24.00 o
   3  -4  13        0.66       54.96     30.41 o
  -5  -3  13        2.40       32.73     27.52 o
  -4  -3  13       21.92       40.67     18.83 o
  -3  -3  13       18.77       31.68     15.80 o
  -2  -3  13       63.64       72.81     15.23 o
  -1  -3  13        0.76       -8.27     10.41 o
   0  -3  13       34.11       37.85     10.29 o
   1  -3  13        5.09       20.61     11.62 o
   2  -3  13      196.51      234.13     47.74 o
   3  -3  13        3.48      -25.29     28.74 o
   4  -3  13       81.18       71.67     30.16 o
  -5  -2  13        3.94      -23.29     23.29 o
  -4  -2  13        3.15      -23.64     23.64 o
  -3  -2  13      100.28       88.84     13.40 o
  -2  -2  13       29.71       17.63     11.92 o
  -1  -2  13      159.51      208.31     20.40 o
   0  -2  13       33.34       26.75      8.68 o
   1  -2  13       21.21       18.31     14.95 o
   2  -2  13        3.72       11.08     12.65 o
   3  -2  13       22.70       33.53     16.37 o
   4  -2  13       35.61       31.69     32.37 o
  -5  -1  13       18.99        5.41     34.60 o
  -4  -1  13       10.84       21.22     23.42 o
  -3  -1  13        0.01       -5.83     17.02 o
  -2  -1  13        8.82        7.28     11.82 o
  -1  -1  13       84.68      112.03     10.09 o
   0  -1  13       16.49       15.40      4.75 o
   1  -1  13       85.29      101.52     14.99 o
   2  -1  13        1.02       27.80    117.63 o
   3  -1  13        4.42      -11.37     11.37 o
   4  -1  13       12.74      -28.33     28.33 o
  -6   0  13        0.52       12.42     13.26 o
  -5   0  13       83.69       60.71     15.58 o
  -4   0  13        0.96        7.38     42.14 o
  -3   0  13      101.81      127.98     11.40 o
  -2   0  13      332.71      284.57     22.47 o
  -1   0  13      151.27      120.91     19.31 o
   0   0  13       68.62       77.43     25.00 o
   1   0  13      113.59      124.73     26.91 o
   2   0  13       18.27       26.52     10.12 o
   3   0  13      140.30      117.96     11.73 o
   4   0  13       18.91        0.66     22.29 o
   5   0  13        0.21      -17.29     17.29 o
  -6   1  13       11.95        6.96     15.28 o
  -5   1  13       59.22     1292.94    943.18 o
  -4   1  13        7.24       -1.21     10.27 o
  -3   1  13        4.42       -3.73      9.12 o
  -2   1  13       83.10       52.16     20.30 o
  -1   1  13      186.35      171.54     39.38 o
   0   1  13      118.16      125.08     21.28 o
   1   1  13      129.10       94.67     18.14 o
   2   1  13       57.85       78.22     12.35 o
   3   1  13        0.61        2.52     10.11 o
   4   1  13        0.28      -13.57     13.57 o
   5   1  13        9.94       19.08     20.83 o
  -6   2  13       12.47      -16.50     26.36 o
  -5   2  13        1.73      -31.39     51.47 o
  -4   2  13        4.66       39.28     17.62 o
  -3   2  13      436.05      416.02     14.46 o
  -2   2  13      498.75      488.97     28.16 o
  -1   2  13       18.47       21.58     17.22 o
   0   2  13       77.09       55.84     15.73 o
   1   2  13        1.30      -13.69     16.87 o
   2   2  13      103.10       97.87     10.88 o
   3   2  13       85.08       92.51     19.37 o
   4   2  13       12.50        7.66     23.40 o
   5   2  13        0.26      -15.84     20.95 o
  -6   3  13       41.01       61.65     21.59 o
  -5   3  13       13.76       24.78     13.71 o
  -4   3  13        5.88        0.10     12.18 o
  -3   3  13        0.63        7.00      8.99 o
  -2   3  13      271.95      244.01     13.99 o
  -1   3  13      469.32      432.85     36.37 o
   0   3  13      185.35      206.47     18.75 o
   1   3  13       16.47      -10.00     18.98 o
   2   3  13        3.23       16.04     26.71 o
   3   3  13       18.27        3.05     15.18 o
   4   3  13       19.71       -0.88     12.31 o
   5   3  13       31.83       52.54     20.41 o
  -6   4  13       54.99       -5.85     36.46 o
  -5   4  13        8.94       26.38     14.26 o
  -4   4  13      201.68      175.58     13.10 o
  -3   4  13       31.53       34.83     12.11 o
  -2   4  13       20.11       19.00      8.03 o
  -1   4  13        1.07      -17.55     17.55 o
   0   4  13      621.12      582.57     57.07 o
   1   4  13      172.13      176.90     17.69 o
   2   4  13        7.08      -26.16     26.16 o
   3   4  13       22.90       -4.96     12.58 o
   4   4  13        0.45       -9.31     17.92 o
   5   4  13       28.08       17.16     10.88 o
   6   4  13       19.58      -17.34     29.31 o
  -6   5  13        0.03      -23.17     23.17 o
  -5   5  13      104.04       83.26     14.26 o
  -4   5  13      216.86      192.88     14.87 o
  -3   5  13       30.66       55.71     14.71 o
  -2   5  13      646.55      633.48     51.58 o
  -1   5  13      141.53      155.43     40.23 o
   0   5  13        5.68       -5.27     16.50 o
   1   5  13      425.90      407.59     47.71 o
   2   5  13      169.64      146.93     26.13 o
   3   5  13      314.73      291.66     16.09 o
   4   5  13       52.05       29.02     12.15 o
   5   5  13        6.17       -0.78     17.00 o
   6   5  13        7.69       40.10     21.60 o
  -6   6  13       15.61       19.64     22.23 o
  -5   6  13        0.44        4.89     18.53 o
  -4   6  13       30.21       27.61     11.91 o
  -3   6  13      301.28      295.51     17.22 o
  -2   6  13      415.95      435.84     28.01 o
  -1   6  13        2.38       -3.36     13.15 o
   0   6  13      232.64      258.69     73.71 o
   1   6  13       87.01       67.69     15.76 o
   2   6  13      194.84      178.40     12.78 o
   3   6  13      177.72      160.41     11.97 o
   4   6  13      100.87       75.00     19.03 o
   5   6  13       30.58        6.83     11.00 o
   6   6  13       11.33       -7.05     31.42 o
  -5   7  13       81.80       53.23     55.01 o
  -4   7  13       67.02       79.20     15.79 o
  -3   7  13       34.78       51.87     15.98 o
  -2   7  13       22.66       10.63     15.89 o
  -1   7  13      358.75      339.26     52.79 o
   0   7  13     1209.80     1177.53     64.99 o
   1   7  13       76.17       83.98     24.68 o
   2   7  13      570.73      510.27     25.47 o
   3   7  13        8.47       -2.89     11.49 o
   4   7  13      173.71      163.71     15.27 o
   5   7  13       88.78       71.09     23.24 o
   6   7  13        2.21       -4.18     21.43 o
  -5   8  13      143.82      122.81     17.77 o
  -4   8  13        2.62       23.21     14.39 o
  -3   8  13      322.38      370.22     19.04 o
  -2   8  13      108.56      121.82     19.35 o
  -1   8  13       62.91       48.09      8.28 o
   0   8  13        7.57       21.63      8.15 o
   1   8  13     1142.25     1182.96    122.44 o
   2   8  13       33.78       36.46     10.91 o
   3   8  13      124.96      108.61     11.63 o
   4   8  13       53.82       78.21     12.96 o
   5   8  13       37.28       25.42     26.90 o
   6   8  13       54.62       43.84     18.84 o
  -5   9  13       16.02       13.18     17.33 o
  -4   9  13        9.88       36.13     19.55 o
  -3   9  13      230.93      224.42     27.31 o
  -2   9  13      126.50      135.73     15.55 o
  -1   9  13      832.16      826.94    150.06 o
   0   9  13       37.05       14.37     15.79 o
   1   9  13      197.81      192.59     32.42 o
   2   9  13      180.16      183.65     30.97 o
   3   9  13     1088.23     1188.62    103.02 o
   4   9  13       68.19       44.17     17.66 o
   5   9  13       16.70       11.87     17.09 o
   6   9  13       15.51       70.04     22.27 o
  -5  10  13        0.54      -27.94     27.94 o
  -4  10  13        7.83       41.57     20.52 o
  -3  10  13       25.08       52.47     26.64 o
  -2  10  13      736.85      700.01     87.78 o
  -1  10  13      451.18      575.61    134.16 o
   0  10  13      397.97      422.34     30.06 o
   1  10  13      526.12      505.56     32.14 o
   2  10  13      193.76      190.77     20.10 o
   3  10  13      109.03      140.93     22.84 o
   4  10  13      100.66      129.90     30.25 o
   5  10  13      245.14      254.00     36.75 o
   6  10  13       59.03        3.90     22.80 o
  -5  11  13        2.73       -3.89     25.42 o
  -4  11  13      222.35      281.28     59.18 o
  -3  11  13       23.03       30.37     22.58 o
  -2  11  13        0.89        7.61     12.50 o
  -1  11  13        4.32       25.19     39.24 o
   0  11  13     1542.69     1562.24     81.43 o
   1  11  13      196.32      188.77     29.02 o
   2  11  13      264.47      330.03     58.79 o
   3  11  13      220.68      223.17     61.22 o
   4  11  13      108.15      128.64     17.82 o
   5  11  13       62.59       19.90     20.50 o
   6  11  13       33.66       26.96     48.07 o
  -4  12  13      191.61      185.15     26.92 o
  -3  12  13      287.86      351.49     47.80 o
  -2  12  13      202.06      179.55     28.85 o
  -1  12  13       48.66       57.67     20.86 o
   0  12  13       13.66       12.75     25.75 o
   1  12  13       55.32      109.89     33.04 o
   2  12  13      488.64      574.53    117.17 o
   3  12  13       62.04       36.51     20.83 o
   4  12  13       30.29       36.14     17.14 o
   5  12  13      168.15      187.76     66.09 o
  -4  13  13        0.03        3.29     32.91 o
  -3  13  13       17.06       54.70     19.04 o
  -2  13  13      339.12      356.10     28.24 o
  -1  13  13      414.42      505.98     64.58 o
   0  13  13      254.46      285.62     48.47 o
   1  13  13       30.52       51.53     15.41 o
   2  13  13       18.39       23.64     15.94 o
   3  13  13      213.64      221.31     64.63 o
   4  13  13      590.30      569.98    118.31 o
   5  13  13        6.36        5.30     24.14 o
  -3  14  13        2.75        3.64     27.39 o
  -2  14  13       54.87      107.58     23.36 o
  -1  14  13      300.36      318.61     27.62 o
   0  14  13      117.96      127.26     20.86 o
   1  14  13      172.38      203.36     37.30 o
   2  14  13      435.26      460.49     24.24 o
   3  14  13       54.35       27.36     30.78 o
   4  14  13        3.58      -10.99     17.25 o
   5  14  13       49.68       49.54     36.51 o
  -3  15  13      107.47       86.97     38.70 o
  -2  15  13        0.18      -22.96     22.96 o
  -1  15  13        0.69       12.05     21.26 o
   0  15  13       35.68       55.77     20.10 o
   1  15  13      380.71      381.91     37.41 o
   2  15  13        2.69       11.89     15.53 o
   3  15  13      181.51      244.45     86.01 o
   4  15  13      106.94      115.94     74.48 o
   5  15  13        9.51      -21.76     24.64 o
  -2  16  13      164.89      101.64     46.25 o
  -1  16  13       74.46       80.55     26.11 o
   0  16  13        5.49        1.72     22.82 o
   1  16  13        5.46      -18.47     36.67 o
   2  16  13       73.82       83.45     30.68 o
   3  16  13      146.71       91.77     60.56 o
   4  16  13        2.54      -17.71     17.71 o
  -1  17  13       38.68       77.56     43.46 o
   0  17  13      131.48      170.98     29.05 o
   1  17  13       75.03      110.80     65.15 o
   2  17  13       17.58       -3.75     33.94 o
   3  17  13        5.93       12.17     15.86 o
   0  18  13       30.17       19.45     39.65 o
   1  18  13        0.44      126.63     49.78 o
   2  18  13       30.02       12.53     54.66 o
  -1  -6  14        1.27       -8.83     40.46 o
  -2  -5  14       57.36        5.32     36.82 o
  -1  -5  14        0.03      -36.11     36.11 o
   0  -5  14        5.67       44.36     20.35 o
   1  -5  14        7.73       35.36     20.41 o
  -2  -4  14        3.18       34.89     13.82 o
  -1  -4  14      148.71      173.61     17.14 o
   0  -4  14       89.77      123.14     17.68 o
   1  -4  14       11.92       -0.54     20.14 o
  -3  -3  14       75.60       84.69     20.36 o
  -2  -3  14       19.07        2.54     11.99 o
  -1  -3  14       86.42      115.68     15.29 o
   0  -3  14       58.41       57.54     12.02 o
   1  -3  14       24.83       59.49     38.13 o
   2  -3  14       29.26      -21.63     24.23 o
  -4  -2  14       90.07      123.60     27.22 o
  -3  -2  14      129.26      123.20     15.95 o
  -2  -2  14        5.21        3.73     28.26 o
  -1  -2  14       75.47       74.65     15.61 o
   0  -2  14       66.86      106.01     15.68 o
   1  -2  14      376.93      406.07     30.42 o
   2  -2  14        7.02        5.89     20.97 o
   3  -2  14       78.14       71.76     28.22 o
  -4  -1  14       66.13      109.52     21.00 o
  -3  -1  14        0.09        8.19     12.41 o
  -2  -1  14      175.31      210.05     24.99 o
  -1  -1  14      387.95      411.57     26.05 o
   0  -1  14       35.82       17.45     18.62 o
   1  -1  14       66.02       27.12     38.43 o
   2  -1  14       65.91       94.90     19.29 o
   3  -1  14       69.59       53.70     18.56 o
  -5   0  14       13.62        5.11     14.12 o
  -4   0  14       22.93       15.45     14.09 o
  -3   0  14       96.15      104.86     15.04 o
  -2   0  14      396.43      390.60     23.72 o
  -1   0  14       98.26       75.04     28.14 o
   0   0  14      604.69      522.27     69.43 o
   1   0  14      166.93      164.79     26.59 o
   2   0  14       43.37       46.23      9.37 o
   3   0  14       55.91       60.31     21.38 o
   4   0  14       88.27       62.22     18.77 o
  -5   1  14      151.04       19.44     13.29 o
  -4   1  14      153.67      113.56     27.34 o
  -3   1  14        9.36       13.63     10.43 o
  -2   1  14      378.41      345.40     42.91 o
  -1   1  14      154.94      156.68     20.38 o
   0   1  14      251.31      257.82     65.87 o
   1   1  14       10.74       16.55     21.03 o
   2   1  14      422.59      407.96     17.64 o
   3   1  14       70.27       72.86     11.04 o
   4   1  14        0.01      -20.36     20.36 o
  -5   2  14        8.50       26.38     22.71 o
  -4   2  14        3.08      -14.50     14.50 o
  -3   2  14      324.17      345.99     26.89 o
  -2   2  14      181.98      178.29     17.77 o
  -1   2  14       25.90       57.93     18.45 o
   0   2  14        5.77      -10.75     18.43 o
   1   2  14      270.55      322.43     53.15 o
   2   2  14      310.29      411.02     36.58 o
   3   2  14      147.21      165.48     46.30 o
   4   2  14      153.69      101.92     38.19 o
   5   2  14        1.99        8.79     28.58 o
  -5   3  14        2.61        1.82     17.96 o
  -4   3  14       19.43       13.98     12.96 o
  -3   3  14        9.76       42.37     10.74 o
  -2   3  14       20.79       21.42      5.15 o
  -1   3  14      471.22      404.42     48.07 o
   0   3  14      757.01      733.78     50.25 o
   1   3  14       68.93       84.94     19.57 o
   2   3  14       92.16      111.54     24.32 o
   3   3  14      369.80      372.95     26.42 o
   4   3  14      145.49      104.27     14.67 o
   5   3  14       27.73       38.24     25.69 o
  -5   4  14       85.04      118.66     28.46 o
  -4   4  14       28.20        4.60     11.00 o
  -3   4  14       64.66       57.15     11.00 o
  -2   4  14      226.89      222.70     24.38 o
  -1   4  14      648.71      609.98     30.98 o
   0   4  14      264.64      249.81     21.00 o
   1   4  14     1190.19     1227.48    136.92 o
   2   4  14       90.15       54.12     24.27 o
   3   4  14        2.93       12.75     13.45 o
   4   4  14       70.64       67.92     13.73 o
   5   4  14      156.63      190.74     27.62 o
  -5   5  14        0.18       -1.47     18.93 o
  -4   5  14      174.87      183.25     16.46 o
  -3   5  14      262.61      275.52     27.26 o
  -2   5  14      110.85      113.68     11.60 o
  -1   5  14       48.61       33.55     18.02 o
   0   5  14      471.99      450.59     48.24 o
   1   5  14      448.92      414.74     22.21 o
   2   5  14      168.86      230.57     66.68 o
   3   5  14      490.61      514.86     24.11 o
   4   5  14        7.10        7.42     11.24 o
   5   5  14        5.10       13.00     18.71 o
  -5   6  14        0.17        0.51     14.82 o
  -4   6  14       43.69       21.33     16.23 o
  -3   6  14        2.67        7.43      9.90 o
  -2   6  14      464.41      470.65     73.13 o
  -1   6  14      106.90      108.39     19.42 o
   0   6  14      378.42      400.66     39.05 o
   1   6  14       16.38        7.42     18.34 o
   2   6  14      211.14      248.62     25.43 o
   3   6  14        1.45        9.43      8.36 o
   4   6  14       53.53       48.42     13.30 o
   5   6  14       92.39       53.51     15.00 o
  -5   7  14        0.54        2.68     15.11 o
  -4   7  14        1.95      -10.03     14.15 o
  -3   7  14       44.83       38.47     11.53 o
  -2   7  14      258.14      270.85     30.88 o
  -1   7  14      217.86      210.02      9.57 o
   0   7  14      376.85      444.58     40.72 o
   1   7  14       58.75       64.12     17.87 o
   2   7  14      430.60      352.92     25.65 o
   3   7  14        6.53        6.93      9.65 o
   4   7  14      146.40      193.16     15.80 o
   5   7  14       26.75        5.79     22.91 o
  -5   8  14       92.45       65.09     19.05 o
  -4   8  14        0.82       29.28     25.54 o
  -3   8  14       88.55       88.71     22.06 o
  -2   8  14       42.51       61.59     19.59 o
  -1   8  14        4.03       10.84      7.59 o
   0   8  14       71.75       39.98     27.21 o
   1   8  14      206.95      241.72     31.29 o
   2   8  14       41.03       61.88      7.10 o
   3   8  14      173.89      182.41     12.37 o
   4   8  14       60.93       50.01     13.45 o
   5   8  14      119.21      103.54     19.38 o
  -5   9  14        0.03       29.39     35.92 o
  -4   9  14       63.74      110.83     46.59 o
  -3   9  14      180.44      180.25     17.49 o
  -2   9  14        0.04      -12.56     24.96 o
  -1   9  14      317.62      351.35     70.20 o
   0   9  14       15.39       24.68     14.33 o
   1   9  14        9.27       36.25     21.65 o
   2   9  14       34.53       38.80     12.79 o
   3   9  14      369.29      369.47     35.45 o
   4   9  14      208.24      278.92     21.95 o
   5   9  14        0.15       -2.22     17.99 o
  -5  10  14        0.18      118.17     37.23 o
  -4  10  14       43.64       40.87     33.23 o
  -3  10  14        2.65      -16.88     16.88 o
  -2  10  14       50.71       66.94     24.79 o
  -1  10  14      121.79      154.98     35.76 o
   0  10  14        0.51      -14.18     14.18 o
   1  10  14      161.82      211.83     33.64 o
   2  10  14       57.50       76.74     26.85 o
   3  10  14       99.60       79.11     29.10 o
   4  10  14        7.93       38.29     17.43 o
   5  10  14      181.34      193.53     31.71 o
  -4  11  14       31.24      -20.21     36.22 o
  -3  11  14       13.74      -17.54     17.54 o
  -2  11  14        6.24       -6.78     17.01 o
  -1  11  14       10.32       32.57     14.42 o
   0  11  14        4.11       23.17     10.51 o
   1  11  14      226.83      190.59     42.99 o
   2  11  14       66.18       18.39     36.85 o
   3  11  14      165.13      177.38     14.41 o
   4  11  14       17.77       49.85     14.72 o
   5  11  14        6.97       26.43     18.01 o
  -4  12  14       29.62       27.77     23.83 o
  -3  12  14       17.92       14.25     17.10 o
  -2  12  14      175.14      168.95     19.47 o
  -1  12  14      162.38      156.64     43.70 o
   0  12  14       33.21       39.17     16.37 o
   1  12  14        1.01        0.13     17.95 o
   2  12  14       28.75       27.48     13.83 o
   3  12  14       69.01       99.42     28.10 o
   4  12  14       63.33       35.64     25.26 o
   5  12  14        0.48        5.21     34.38 o
  -4  13  14        3.10       44.09     37.40 o
  -3  13  14       14.15      -16.33     16.33 o
  -2  13  14        1.00       18.00     20.28 o
  -1  13  14        1.57        3.77     17.94 o
   0  13  14      214.38      274.41     21.32 o
   1  13  14      303.61      243.56     19.73 o
   2  13  14        7.29        4.70     14.20 o
   3  13  14       56.31       40.18     14.27 o
   4  13  14       29.60       14.30     15.67 o
   5  13  14        1.71       44.44     25.60 o
  -3  14  14      116.40      122.22     26.80 o
  -2  14  14       11.76      -20.34     20.34 o
  -1  14  14        0.09        2.15     47.03 o
   0  14  14        3.84       42.52     18.16 o
   1  14  14       58.76      105.13     19.41 o
   2  14  14      146.79      135.67     33.28 o
   3  14  14       11.68       17.92     18.81 o
   4  14  14        4.38        3.90      9.26 o
   5  14  14        1.66       18.42     22.44 o
  -3  15  14       39.53       69.29     38.06 o
  -2  15  14       31.57       26.68     20.51 o
  -1  15  14       23.45       47.27     49.98 o
   0  15  14        6.20       29.65     22.15 o
   1  15  14       11.34        2.07     26.12 o
   2  15  14        2.05        7.61     15.09 o
   3  15  14      115.65      115.29     54.08 o
   4  15  14        0.72      -31.47     31.47 o
  -2  16  14       20.22       -6.73     40.80 o
  -1  16  14       14.53       52.85     35.24 o
   0  16  14      122.07      106.71     31.83 o
   1  16  14       21.94       31.32     25.18 o
   2  16  14       19.14       61.37     27.24 o
   3  16  14        4.66       -6.69     10.20 o
   4  16  14       10.53      -18.03     18.03 o
  -1  17  14        2.38      -28.56     28.56 o
   0  17  14      112.01       82.93     27.31 o
   1  17  14        1.99        4.12     25.38 o
   2  17  14      231.02      198.23     30.28 o
   3  17  14       10.95      -20.86     20.86 o
   0  18  14       12.31      -23.31     38.81 o
   1  18  14       22.76      -22.33     42.81 o
   2  18  14       45.56        5.24     39.33 o
  -2  -4  15       50.43      -14.47     31.09 o
  -1  -4  15        1.17      -17.07     30.66 o
   0  -4  15       17.13        4.29     29.89 o
  -2  -3  15       22.94       56.02     42.70 o
  -1  -3  15        9.12      -38.86     38.86 o
   0  -3  15       87.19       65.65     50.67 o
   1  -3  15       23.83       -8.17     51.83 o
  -2  -2  15        2.93       45.12     34.02 o
  -1  -2  15        0.56       -3.82     47.41 o
   0  -2  15        0.52      -33.89     33.89 o
   1  -2  15        5.43       13.68     40.05 o
   2  -2  15       19.70      -42.59     42.59 o
  -2  -1  15        1.91       25.03     20.59 o
  -1  -1  15       19.26        5.81     21.43 o
   0  -1  15       11.48       44.57     60.56 o
   1  -1  15       20.12       66.11     24.05 o
   2  -1  15       27.65       23.18     15.58 o
  -3   0  15       21.36       44.87     14.44 o
  -2   0  15       34.28       28.61      8.24 o
  -1   0  15       38.67       45.63     23.58 o
   0   0  15        7.33      -22.63     22.63 o
   1   0  15        4.32        1.68     22.46 o
   2   0  15        0.23       53.16     37.48 o
   3   0  15        2.68       45.15     28.19 o
  -4   1  15        6.77       33.21     82.57 o
  -3   1  15       39.08       25.35     26.35 o
  -2   1  15        0.20       32.63     49.22 o
  -1   1  15       67.50       44.45     23.49 o
   0   1  15        3.77       23.61     27.85 o
   1   1  15       27.61       50.68     23.57 o
   2   1  15       20.35       71.34     24.40 o
   3   1  15        5.42       10.57     13.49 o
  -4   2  15       23.39      108.39     68.70 o
  -3   2  15        0.73       -7.18      9.37 o
  -2   2  15        0.64       38.02     33.37 o
  -1   2  15      169.49      142.08     30.19 o
   0   2  15        4.46       59.55     54.78 o
   1   2  15       29.32       42.84     22.01 o
   2   2  15        0.16      -23.75     23.75 o
   3   2  15        0.05       23.25     23.31 o
   4   2  15        1.19       24.96     37.13 o
  -4   3  15      100.90      134.18     38.95 o
  -3   3  15       22.12       18.61     10.33 o
  -2   3  15        3.65       13.11     22.55 o
  -1   3  15       11.98       33.12     19.61 o
   0   3  15        3.27        2.47     21.95 o
   1   3  15       37.78        4.79     22.05 o
   2   3  15       10.52        5.33     66.95 o
   3   3  15        5.36       24.85     10.36 o
   4   3  15        1.96      125.60    167.37 o
  -4   4  15       39.56       62.29     18.12 o
  -3   4  15      106.71       98.68     12.57 o
  -2   4  15      206.64      170.82     25.59 o
  -1   4  15       33.40        0.57     21.43 o
   0   4  15       16.01       49.75     18.80 o
   1   4  15        4.29       67.38     24.53 o
   2   4  15        2.84        1.60     26.59 o
   3   4  15      173.09      147.51     18.41 o
   4   4  15        4.85       23.07     12.51 o
  -5   5  15        0.49       14.57     26.89 o
  -4   5  15        0.62       19.94     21.61 o
  -3   5  15      110.97      102.21     10.82 o
  -2   5  15       77.38       49.79     30.91 o
  -1   5  15        2.44       37.88     22.53 o
   0   5  15       50.24       32.72     17.13 o
   1   5  15      111.56      165.13     53.48 o
   2   5  15       61.95       74.45     22.24 o
   3   5  15        1.13       -3.06      7.07 o
   4   5  15       47.63       51.55     12.23 o
  -5   6  15       90.51       56.94     23.28 o
  -4   6  15       83.96       67.07     15.33 o
  -3   6  15        8.55       -5.37      9.93 o
  -2   6  15        4.34       14.57      9.39 o
  -1   6  15       86.81       60.82     34.86 o
   0   6  15      332.42      261.84     24.17 o
   1   6  15       97.66       49.47     33.20 o
   2   6  15      305.91      289.67     74.91 o
   3   6  15       10.94       11.27     10.63 o
   4   6  15        3.13       16.75     11.70 o
  -5   7  15        1.09        7.43     27.48 o
  -4   7  15        2.24       16.68     14.69 o
  -3   7  15      164.87      180.29     13.72 o
  -2   7  15      196.09      163.46     21.20 o
  -1   7  15       10.27       32.71     22.60 o
   0   7  15       34.64        7.83     16.52 o
   1   7  15      304.19      239.66     60.68 o
   2   7  15      423.63      381.45     29.81 o
   3   7  15       13.31       15.37     14.71 o
   4   7  15       13.59       22.71     12.57 o
   5   7  15        7.33        0.23     24.89 o
  -4   8  15       51.78       50.09     44.81 o
  -3   8  15      278.61      264.87     22.30 o
  -2   8  15        1.57       -0.06     14.15 o
  -1   8  15      457.34      378.33     25.89 o
   0   8  15      135.32      103.13     35.23 o
   1   8  15        0.22       35.86     61.11 o
   2   8  15      159.40      134.67     35.79 o
   3   8  15      224.84      200.39     20.95 o
   4   8  15      211.90      226.25     15.55 o
   5   8  15        1.72        3.62     19.51 o
  -4   9  15        6.66        6.18      8.40 o
  -3   9  15        4.80        5.25     11.74 o
  -2   9  15       47.13       33.33     11.73 o
  -1   9  15      540.88      644.69     83.12 o
   0   9  15        0.51       -0.56     39.05 o
   1   9  15      385.77      307.02     35.94 o
   2   9  15      376.77      319.58     92.12 o
   3   9  15        3.73        0.70      9.65 o
   4   9  15        9.54        2.79     15.21 o
   5   9  15       54.21       25.09     25.18 o
  -4  10  15      218.93      239.27     20.34 o
  -3  10  15      108.05      129.21     27.06 o
  -2  10  15       18.01       22.35     15.18 o
  -1  10  15        5.10       12.84     11.63 o
   0  10  15      472.53      494.16     34.25 o
   1  10  15      423.43      514.81     39.27 o
   2  10  15      200.97      222.17     32.10 o
   3  10  15      141.53      148.84    330.99 o
   4  10  15       54.15       69.27     22.94 o
   5  10  15        2.94      -15.25     24.54 o
  -4  11  15       60.77       54.44     25.56 o
  -3  11  15        3.73        7.10     54.50 o
  -2  11  15      399.66      437.77     21.05 o
  -1  11  15      210.25      258.10     59.56 o
   0  11  15      125.17      139.14     30.51 o
   1  11  15       37.64       61.33     15.65 o
   2  11  15      344.24      382.46     75.87 o
   3  11  15      106.82       82.11     12.86 o
   4  11  15       13.48       65.17     23.49 o
   5  11  15       39.95       59.35     24.02 o
  -4  12  15       31.27       24.43     25.77 o
  -3  12  15        5.25       26.48     24.69 o
  -2  12  15      139.57      164.02     28.41 o
  -1  12  15      132.80      125.73     59.13 o
   0  12  15      140.52      173.67     26.48 o
   1  12  15       95.86       77.40     12.99 o
   2  12  15       13.71        5.87     12.20 o
   3  12  15       12.08       11.78     17.96 o
   4  12  15      165.94      191.56     44.11 o
   5  12  15       16.01       56.13     29.54 o
  -3  13  15       12.56        2.32     22.94 o
  -2  13  15        5.50       38.93     20.25 o
  -1  13  15       16.83       10.14     18.33 o
   0  13  15      205.14      234.26     41.46 o
   1  13  15       76.33       84.41     14.57 o
   2  13  15      399.87      423.58     85.59 o
   3  13  15       84.40       83.98     17.55 o
   4  13  15        8.65        9.23     14.66 o
  -3  14  15      158.13      205.73     26.13 o
  -2  14  15        0.35       -8.01     19.37 o
  -1  14  15        2.20       -3.40     21.81 o
   0  14  15       55.52       52.17     20.83 o
   1  14  15      445.50      436.10     22.44 o
   2  14  15       45.39      148.08    414.79 o
   3  14  15       64.19       56.36     32.66 o
   4  14  15       72.47       95.32     69.38 o
  -2  15  15        0.83        6.33     24.92 o
  -1  15  15      294.74      287.42     24.22 o
   0  15  15       13.73       54.26     22.05 o
   1  15  15       72.60       97.40     33.24 o
   2  15  15       20.10       44.49     14.21 o
   3  15  15      103.32       72.14     18.79 o
   4  15  15        9.89       26.06     26.87 o
  -1  16  15        0.84       14.53     24.91 o
   0  16  15       69.25       41.01     24.93 o
   1  16  15      131.74       95.84     32.69 o
   2  16  15        5.06        9.48     38.83 o
   3  16  15        5.28       18.28     23.05 o
   0  17  15       43.03       11.26     21.59 o
   1  17  15        1.73      -23.55     23.55 o
   2  17  15       75.54      105.31     55.97 o
  -1  -3  16       19.19       24.92     31.56 o
   0  -3  16       26.26      -27.69     33.03 o
  -2  -2  16       79.61      -33.22     33.22 o
  -1  -2  16       90.59       90.34     43.80 o
   0  -2  16        1.66      -38.45     38.45 o
   1  -2  16        4.75       14.13     37.29 o
  -2  -1  16       86.11       72.05     22.91 o
  -1  -1  16       10.37       18.35     79.43 o
   0  -1  16       86.18       66.00     47.56 o
   1  -1  16       78.45      105.10     31.27 o
   2  -1  16        3.85      -25.92     26.75 o
  -3   0  16       11.74      -30.24     30.24 o
  -2   0  16      113.73       79.41     39.00 o
  -1   0  16       35.08       97.87     58.70 o
   0   0  16       31.66       34.83     22.70 o
   1   0  16        0.54       43.26     33.43 o
   2   0  16      150.87      165.59     32.94 o
  -3   1  16      126.05      133.52     34.17 o
  -2   1  16       98.36       53.24     21.91 o
  -1   1  16        4.49      -23.98     23.98 o
   0   1  16      142.57      140.00     29.03 o
   1   1  16       56.64       35.58     24.63 o
   2   1  16      128.06      163.56     55.81 o
   3   1  16        4.42       29.07     29.41 o
  -4   2  16       48.14       56.90     28.36 o
  -3   2  16       49.44       49.68     31.76 o
  -2   2  16        1.15       54.74     25.86 o
  -1   2  16      168.87      206.94     24.55 o
   0   2  16      148.08      178.12     29.53 o
   1   2  16        7.54       13.66     25.93 o
   2   2  16       58.51       57.58     29.71 o
   3   2  16       36.25       54.08     37.73 o
  -4   3  16        6.33       39.81     41.05 o
  -3   3  16       87.12       91.02     38.44 o
  -2   3  16        9.19       -6.74     37.61 o
  -1   3  16       76.62       55.46     26.90 o
   0   3  16       30.78      -14.23     80.26 o
   1   3  16      328.78      379.88     85.62 o
   2   3  16      122.10       95.76     28.11 o
   3   3  16       32.13       59.61     29.71 o
  -4   4  16       38.59      146.67     38.15 o
  -3   4  16       77.71       47.33     35.32 o
  -2   4  16        1.44      -14.54     30.40 o
  -1   4  16      126.37      130.48     21.09 o
   0   4  16       10.17       18.77     23.16 o
   1   4  16       79.85      119.86     26.62 o
   2   4  16       24.35       -6.85     23.80 o
   3   4  16      162.44      135.21     34.15 o
   4   4  16       32.18       59.81     39.02 o
  -4   5  16        1.11       30.90     32.89 o
  -3   5  16       11.66      -14.35     33.15 o
  -2   5  16       46.12       62.14     25.45 o
  -1   5  16      363.18      369.88     29.38 o
   0   5  16       36.71       15.36     46.17 o
   1   5  16      294.48      283.80     24.40 o
   2   5  16      107.53      146.83     22.54 o
   3   5  16       24.63       93.72     35.67 o
   4   5  16       34.08      112.44     43.35 o
  -4   6  16       46.31       54.64     15.56 o
  -3   6  16        1.79       40.64     27.71 o
  -2   6  16       46.72       94.15     29.66 o
  -1   6  16        1.42       10.46     55.57 o
   0   6  16      368.72      428.21     79.52 o
   1   6  16       65.14       53.54     26.19 o
   2   6  16       62.98       79.81     26.06 o
   3   6  16       73.92       97.14     26.94 o
   4   6  16       58.53       25.10     38.35 o
  -4   7  16       49.70       63.49     28.91 o
  -3   7  16        4.58       10.76     14.07 o
  -2   7  16      169.58      349.20     37.43 o
  -1   7  16       23.64        8.97     23.55 o
   0   7  16        2.86       44.42     32.16 o
   1   7  16      161.40      230.66     54.60 o
   2   7  16      276.10      391.67     77.28 o
   3   7  16        5.91       11.26     24.95 o
   4   7  16        0.80      -21.33     39.65 o
  -4   8  16        1.14       11.19     34.01 o
  -3   8  16       56.38       51.83     23.30 o
  -2   8  16       80.75       93.41     10.47 o
  -1   8  16      109.23       19.00     28.01 o
   0   8  16       43.06       47.75     21.04 o
   1   8  16       68.44       74.65     26.74 o
   2   8  16       21.94       36.88     64.92 o
   3   8  16        2.61       11.38      6.90 o
   4   8  16      169.99      177.51     45.89 o
  -3   9  16        6.41       -8.60     18.49 o
  -2   9  16        0.67       20.90     10.93 o
  -1   9  16      104.84      126.77     27.41 o
   0   9  16       10.42       27.79     43.88 o
   1   9  16      102.45       66.69     46.97 o
   2   9  16        5.37        4.56     27.00 o
   3   9  16       57.22       80.74     13.69 o
   4   9  16       16.19       20.37     40.22 o
  -3  10  16        2.30      -11.38     32.58 o
  -2  10  16        4.95        9.37     13.57 o
  -1  10  16        2.01      -11.59     11.59 o
   0  10  16        0.23      -28.47     31.62 o
   1  10  16       66.39      -24.84     30.90 o
   2  10  16       26.65       28.79     16.43 o
   3  10  16       54.78       65.25     11.06 o
   4  10  16       38.88       63.12     14.56 o
  -3  11  16        4.64        4.57     23.90 o
  -2  11  16      104.59      154.87     44.19 o
  -1  11  16        3.81       36.55     36.98 o
   0  11  16       53.03       72.32     10.49 o
   1  11  16        5.61       18.82      8.88 o
   2  11  16        6.96      214.17    255.43 o
   3  11  16      107.73      133.75     28.83 o
   4  11  16       10.71       48.58     39.09 o
  -3  12  16       17.73       43.38     26.75 o
  -2  12  16        0.15       -2.07     29.98 o
  -1  12  16        0.37      -14.51     14.51 o
   0  12  16      125.84      126.92     14.09 o
   1  12  16        7.45       39.59     11.72 o
   2  12  16        0.60        7.08      8.89 o
   3  12  16        0.03        2.59     53.78 o
   4  12  16       19.75       59.50     22.98 o
  -2  13  16        9.62        5.72     18.25 o
  -1  13  16       21.26       41.66     18.88 o
   0  13  16        4.59       17.11     17.20 o
   1  13  16        1.17       18.21     11.60 o
   2  13  16       97.40       47.62     43.44 o
   3  13  16        6.40       35.81     15.70 o
  -2  14  16        0.20       60.65     30.43 o
  -1  14  16      108.01      142.86     21.36 o
   0  14  16        7.95       19.41     24.16 o
   1  14  16        1.51       19.87     15.69 o
   2  14  16        2.28        7.00      9.31 o
   3  14  16       38.12        2.49     13.39 o
  -1  15  16       31.91       56.30     30.70 o
   0  15  16       15.15       15.17     20.53 o
   1  15  16       75.86       75.65     54.20 o
   2  15  16        2.78       33.53     20.25 o
   3  15  16        0.52       31.30     24.89 o
   0  16  16       12.98       81.69     26.37 o
   1  16  16       62.45       65.25     34.17 o
   2  16  16       27.73       85.10     28.70 o
  -1  -1  17        6.00       67.46     26.30 o
   0  -1  17        1.21      -47.56     47.56 o
  -2   0  17       17.49       34.99     25.86 o
  -1   0  17       17.67        7.51     38.25 o
   0   0  17        2.07      -19.83     57.06 o
   1   0  17        1.38      -26.38     26.38 o
  -3   1  17        1.72       24.19     28.09 o
  -2   1  17        2.81       19.38     22.57 o
  -1   1  17        0.35       -5.66     21.61 o
   0   1  17        1.40       37.19     30.72 o
   1   1  17       35.25       24.88     26.89 o
   2   1  17       11.38      -21.10     48.89 o
  -3   2  17      100.94       88.47     38.68 o
  -2   2  17       62.08       88.59     35.45 o
  -1   2  17       13.74       25.06     25.79 o
   0   2  17        1.93        2.37     36.37 o
   1   2  17        1.65       -5.05     29.35 o
   2   2  17        0.04       71.15     30.41 o
  -3   3  17       39.68       64.19     37.73 o
  -2   3  17        0.77      -25.12     25.12 o
  -1   3  17       32.14       13.12     27.52 o
   0   3  17        8.12      -16.25     26.35 o
   1   3  17        8.17       68.69     24.64 o
   2   3  17        0.10      -29.57     30.45 o
   3   3  17        1.66      -40.69     40.69 o
  -3   4  17       13.43       37.82     32.34 o
  -2   4  17      106.46       93.07     33.78 o
  -1   4  17        2.09       41.72     25.27 o
   0   4  17       50.77       29.98     23.46 o
   1   4  17       49.20       98.04    122.54 o
   2   4  17        1.82      -29.02     29.02 o
   3   4  17        4.22       27.60     25.61 o
  -3   5  17        5.31        8.89     36.95 o
  -2   5  17       12.30      -21.27     26.22 o
  -1   5  17       29.80       15.05     27.32 o
   0   5  17      287.80      236.56     68.71 o
   1   5  17       41.12       19.51     46.69 o
   2   5  17       51.44       42.91     41.68 o
   3   5  17       31.11        6.17     37.68 o
  -3   6  17       59.26       43.52     46.29 o
  -2   6  17      186.08      102.31     39.78 o
  -1   6  17        2.01        5.48     21.20 o
   0   6  17       15.78       11.82     22.10 o
   1   6  17        1.22       17.48     65.62 o
   2   6  17       52.74       96.31     70.23 o
   3   6  17        0.13      -27.71     47.89 o
  -3   7  17       19.91       80.53     39.24 o
  -2   7  17       11.80       34.24     37.88 o
  -1   7  17       77.30      107.14     62.45 o
   0   7  17      225.70      223.02     67.78 o
   1   7  17        0.45      -25.13     25.13 o
   2   7  17       53.24       69.77     30.04 o
   3   7  17        5.65       34.61     33.12 o
  -3   8  17        4.96       -7.80     36.06 o
  -2   8  17       17.26       -0.32     36.05 o
  -1   8  17      108.07       55.94     51.76 o
   0   8  17        4.80        4.89     27.92 o
   1   8  17       96.33      130.95     49.55 o
   2   8  17       10.73      -22.48     26.49 o
   3   8  17       59.03       19.93     26.29 o
  -3   9  17      166.06      250.31     41.74 o
  -2   9  17        0.02      -15.22     15.22 o
  -1   9  17       81.46       66.63     35.17 o
   0   9  17       20.90       21.50     52.25 o
   1   9  17      164.57      197.26     28.31 o
   2   9  17        5.15       21.52     27.77 o
   3   9  17      154.96      137.05     30.37 o
  -3  10  17        0.46      -10.57     40.13 o
  -2  10  17      116.27      185.21     35.76 o
  -1  10  17      156.80      194.48     32.29 o
   0  10  17        0.78       75.58     38.52 o
   1  10  17        9.62       16.49     27.32 o
   2  10  17       84.45       82.75     27.18 o
   3  10  17      132.72       63.08     30.50 o
  -1  11  17        8.61       19.23     12.34 o
   0  11  17      227.91      142.38     49.55 o
   1  11  17      135.67       85.00     32.69 o
   2  11  17        1.12      -20.15     37.87 o
   3  11  17       60.87      118.77     63.67 o
   0  12  17      207.80      231.53     37.52 o
   1  12  17        6.82       27.01      9.43 o
   2  12  17      139.81      145.78     74.24 o
   3  12  17       57.59       75.05     49.26 o
   1  13  17       36.29       27.42     16.07 o
   2  13  17       63.54       -4.80     19.73 o
   1  14  17        8.17       22.78     13.74 o
   2  14  17       67.39       14.55     13.54 o
  -1   1  18       18.57      -15.94     32.49 o
   0   1  18       41.38      -47.35     47.35 o
  -2   2  18       14.09        2.60     36.13 o
  -1   2  18        5.01      -28.74     28.74 o
   0   2  18        2.19       19.61     57.20 o
   1   2  18       54.63      -53.20     53.20 o
  -2   3  18        7.03       78.76     36.83 o
  -1   3  18       60.18       15.41     27.15 o
   0   3  18      116.01       46.48     28.65 o
   1   3  18        2.50      -24.65     24.65 o
  -2   4  18        6.91      -36.99     43.45 o
  -1   4  18       96.80      132.58     26.07 o
   0   4  18        0.32      -23.81     46.56 o
   1   4  18       24.77       26.87     36.54 o
   2   4  18       83.29       -1.05     33.10 o
  -2   5  18        6.34       17.77     43.86 o
  -1   5  18        2.68      -25.63     25.63 o
   0   5  18       91.78       66.53     40.51 o
   1   5  18      190.08      269.21     70.33 o
   2   5  18       10.28       -4.35     70.31 o
  -2   6  18       36.72      136.39     44.61 o
  -1   6  18       30.37       27.11     28.11 o
   0   6  18       29.17       68.40     79.88 o
   1   6  18        6.42      -39.87     39.87 o
   2   6  18      140.87      189.31     49.54 o
  -2   7  18       86.63       27.79     38.18 o
  -1   7  18       13.20       -7.35     24.64 o
   0   7  18       46.00       39.48     29.04 o
   1   7  18        8.39       -7.80     36.86 o
   2   7  18       10.19       19.87     35.26 o
  -2   8  18        0.15      -34.04     34.04 o
  -1   8  18        6.15       45.01     29.42 o
   0   8  18      108.76      101.79     32.20 o
   1   8  18       38.03       47.01     73.85 o
   2   8  18       16.75       11.93     35.51 o
  -2   9  18        3.41        8.65     37.35 o
  -1   9  18        0.61       37.66     32.95 o
   0   9  18       35.99       57.97     38.21 o
   1   9  18       14.44       44.93     29.13 o
   2   9  18       19.13       -8.83     27.03 o
  -2  10  18       13.62        0.38     36.66 o
  -1  10  18      117.16      152.91     40.01 o
   0  10  18        6.15      -28.83     28.83 o
   1  10  18        2.04       -3.17     53.24 o
   2  10  18       14.75       27.35     29.11 o
  -1  11  18        2.27      -17.16     29.91 o
   0  11  18        4.35       -3.89     25.60 o
   1  11  18       14.30       31.06     23.48 o
   2  11  18       28.39       34.57     34.31 o
   0  12  18        3.71        9.89     51.99 o
   1  12  18        3.28        8.71     18.57 o
   2  12  18       13.40       -5.56     12.32 o
   1  13  18        1.81      -15.07     15.97 o
   0   4  19        0.52       -1.13     37.29 o
  -1   5  19       22.96       28.66     44.06 o
   0   5  19        1.12      -26.69     26.69 o
  -1   6  19        2.67       17.28     24.94 o
   0   6  19       57.99       46.17     28.93 o
   1   6  19        1.64      -34.72     34.72 o
  -1   7  19       57.36       10.99     35.60 o
   0   7  19        6.74        6.26     33.23 o
   1   7  19       69.58      -22.13     29.57 o
  -1   8  19       69.60       15.60     39.33 o
   0   8  19       13.63       44.25     60.70 o
   1   8  19       21.02      -25.52     25.52 o
  -1   9  19       99.01       62.36     33.75 o
   0   9  19        0.75       -9.51     30.05 o
   1   9  19       19.66      -42.73     42.73 o
   0  10  19       28.83        3.67     34.08 o
   1  10  19       99.52       20.35     65.39 o
   0  11  19        7.47      -39.37     39.37 o
 
